# Supplementary material for: Phylogeography and Species Distribution Modeling of Guizhou Odorous Frog ( Odorrana kweichowensis ) Endemic to Southern China Karst Region
Source: Ecol Evol. 2025 Sep 14;15(9):e72160. doi: 10.1002/ece3.72160 (PMC12434189; doi:10.1002/ece3.72160)
Supplement: Supplementary file 6 — Table S1: Information for samples used in molecular phylogenetic analyses in this study. [file ECE3-15-e72160-s003.xls]

## Sheet: Sheet1
Table S1 Information for samples used in molecular phylogenetic analyses in this study.
Species	Locality	Voucher number	GenBank accession number
			COI	ND2
O. kweichowensis	Ziyun County, Guizhou Province, China	ZY20210904001	PP812697	PP813876
O. kweichowensis	Ziyun County, Guizhou Province, China	ZY20210904002	PP812698	PP813877
O. kweichowensis	Ziyun County, Guizhou Province, China	ZY20210904004	PP812699	PP813878
O. kweichowensis	Ziyun County, Guizhou Province, China	ZY20210904005	PP812700	PP813879
O. kweichowensis	Ziyun County, Guizhou Province, China	ZY20210904006	PP812701	PP813880
O. kweichowensis	Ziyun County, Guizhou Province, China	ZY20210904007	PP812702	PP813881
O. kweichowensis	Zhenyuan County, Guizhou Province, China	ZY20210730001	PP812703	PP813882
O. kweichowensis	Zhenyuan County, Guizhou Province, China	ZY20210730002	PP812704	PP813883
O. kweichowensis	Zhenyuan County, Guizhou Province, China	ZY20210730003	PP812705	PP813884
O. kweichowensis	Zhenyuan County, Guizhou Province, China	ZY20210730004	PP812706	PP813885
O. kweichowensis	Zhenyuan County, Guizhou Province, China	ZY20210730005	PP812707	PP813886
O. kweichowensis	Zhenyuan County, Guizhou Province, China	ZY20210730006	PP812708	PP813887
O. kweichowensis	Zhenyuan County, Guizhou Province, China	ZY20210730007	PP812709	PP813888
O. kweichowensis	Zhenyuan County, Guizhou Province, China	ZY20210730008	PP812710	PP813889
O. kweichowensis	Zhenyuan County, Guizhou Province, China	ZY20210730016	PP812711	PP813890
O. kweichowensis	Zhengan County, Guizhou Province, China	GYU20130921001	PP812712	PP813891
O. kweichowensis	Zhengan County, Guizhou Province, China	GYU20130921002	PP812713	PP813892
O. kweichowensis	Zhengan County, Guizhou Province, China	GYU20130921003	PP812714	PP813893
O. kweichowensis	Xiaoujiang, Yuqing County, Guizhou Province, China	YQ20210729019	PP812715	PP813894
O. kweichowensis	Xiaoujiang, Yuqing County, Guizhou Province, China	YQ20210729020	PP812716	PP813895
O. kweichowensis	Xiaoujiang, Yuqing County, Guizhou Province, China	YQ20210729021	PP812717	PP813896
O. kweichowensis	Xiaoujiang, Yuqing County, Guizhou Province, China	YQ20210729022	PP812718	PP813897
O. kweichowensis	Xiaoujiang, Yuqing County, Guizhou Province, China	YQ20210729023	PP812719	PP813898
O. kweichowensis	Xiaoujiang, Yuqing County, Guizhou Province, China	YQ20210729024	PP812720	PP813899
O. kweichowensis	Xiaoujiang, Yuqing County, Guizhou Province, China	YQ20210729025	PP812721	PP813900
O. kweichowensis	Xiaoujiang, Yuqing County, Guizhou Province, China	YQ20210729026	PP812722	PP813901
O. kweichowensis	Xiaoujiang, Yuqing County, Guizhou Province, China	YQ20210729027	PP812723	PP813902
O. kweichowensis	Xiaoujiang, Yuqing County, Guizhou Province, China	YQ20210729028	PP812724	PP813903
O. kweichowensis	Xiaoujiang, Yuqing County, Guizhou Province, China	YQ20210729029	PP812725	PP813904
O. kweichowensis	Xiaoujiang, Yuqing County, Guizhou Province, China	YQ20210729030	PP812726	PP813905
O. kweichowensis	Xiaoujiang, Yuqing County, Guizhou Province, China	YQ20210729031	PP812727	PP813906
O. kweichowensis	Xiaoujiang, Yuqing County, Guizhou Province, China	YQ20210729032	PP812728	PP813907
O. kweichowensis	Xiaoujiang, Yuqing County, Guizhou Province, China	YQ20210729033	PP812729	PP813908
O. kweichowensis	Xiaoujiang, Yuqing County, Guizhou Province, China	YQ20210729034	PP812730	PP813909
O. kweichowensis	Xiaoujiang, Yuqing County, Guizhou Province, China	YQ20210729035	PP812731	PP813910
O. kweichowensis	Xiaoujiang, Yuqing County, Guizhou Province, China	YQ20210729036	PP812732	PP813911
O. kweichowensis	Xiaoujiang, Yuqing County, Guizhou Province, China	YQ20210729037	PP812733	PP813912
O. kweichowensis	Xiaoujiang, Yuqing County, Guizhou Province, China	YQ20210729038	PP812734	PP813913
O. kweichowensis	Xiaoujiang, Yuqing County, Guizhou Province, China	YQ20210729039	PP812735	PP813914
O. kweichowensis	Xiaoujiang, Yuqing County, Guizhou Province, China	YQ20210729040	PP812736	PP813915
O. kweichowensis	Xiaoujiang, Yuqing County, Guizhou Province, China	YQ20210729041	PP812737	PP813916
O. kweichowensis	Xiaoujiang, Yuqing County, Guizhou Province, China	YQ20210729042	PP812738	PP813917
O. kweichowensis	Xiaoujiang, Yuqing County, Guizhou Province, China	YQ20210729043	PP812739	PP813918
O. kweichowensis	Xiaoujiang, Yuqing County, Guizhou Province, China	YQ20210729044	PP812740	PP813919
O. kweichowensis	Xiaoujiang, Yuqing County, Guizhou Province, China	YQ20210729045	PP812741	PP813920
O. kweichowensis	Xiaoujiang, Yuqing County, Guizhou Province, China	YQ20210729046	PP812742	PP813921
O. kweichowensis	Shazhui Village, Yuqing County, Guizhou Province, China	YQ20210729001	PP812743	PP813922
O. kweichowensis	Shazhui Village, Yuqing County, Guizhou Province, China	YQ20210729002	PP812744	PP813923
O. kweichowensis	Shazhui Village, Yuqing County, Guizhou Province, China	YQ20210729003	PP812745	PP813924
O. kweichowensis	Shazhui Village, Yuqing County, Guizhou Province, China	YQ20210729004	PP812746	PP813925
O. kweichowensis	Shazhui Village, Yuqing County, Guizhou Province, China	YQ20210729005	PP812747	PP813926
O. kweichowensis	Shazhui Village, Yuqing County, Guizhou Province, China	YQ20210729006	PP812748	PP813927
O. kweichowensis	Shazhui Village, Yuqing County, Guizhou Province, China	YQ20210729007	PP812749	PP813928
O. kweichowensis	Shazhui Village, Yuqing County, Guizhou Province, China	YQ20210729008	PP812750	PP813929
O. kweichowensis	Shazhui Village, Yuqing County, Guizhou Province, China	YQ20210729009	PP812751	PP813930
O. kweichowensis	Shazhui Village, Yuqing County, Guizhou Province, China	YQ20210729010	PP812752	PP813931
O. kweichowensis	Shazhui Village, Yuqing County, Guizhou Province, China	YQ20210729011	PP812753	PP813932
O. kweichowensis	Shazhui Village, Yuqing County, Guizhou Province, China	YQ20210729012	PP812754	PP813933
O. kweichowensis	Shazhui Village, Yuqing County, Guizhou Province, China	YQ20210729013	PP812755	PP813934
O. kweichowensis	Shazhui Village, Yuqing County, Guizhou Province, China	YQ20210729014	PP812756	PP813935
O. kweichowensis	Shazhui Village, Yuqing County, Guizhou Province, China	YQ20210729015	PP812757	PP813936
O. kweichowensis	Shazhui Village, Yuqing County, Guizhou Province, China	YQ20210729016	PP812758	PP813937
O. kweichowensis	Shazhui Village, Yuqing County, Guizhou Province, China	YQ20210729017	PP812759	PP813938
O. kweichowensis	Shazhui Village, Yuqing County, Guizhou Province, China	YQ20210729018	PP812760	PP813939
O. kweichowensis	Huantu Town, Yanhe County, Guizhou Province, China	YH20210625004	PP812761	PP813940
O. kweichowensis	Huantu Town, Yanhe County, Guizhou Province, China	YH20210625005	PP812762	PP813941
O. kweichowensis	Huantu Town, Yanhe County, Guizhou Province, China	YH20210625006	PP812763	PP813942
O. kweichowensis	Huantu Town, Yanhe County, Guizhou Province, China	YH20210625007	PP812764	PP813943
O. kweichowensis	Huantu Town, Yanhe County, Guizhou Province, China	YH20210625008	PP812765	PP813944
O. kweichowensis	Huantu Town, Yanhe County, Guizhou Province, China	YH20210625009	PP812766	PP813945
O. kweichowensis	Huantu Town, Yanhe County, Guizhou Province, China	YH20210625010	PP812767	PP813946
O. kweichowensis	Huantu Town, Yanhe County, Guizhou Province, China	YH20210625011	PP812768	PP813947
O. kweichowensis	Huantu Town, Yanhe County, Guizhou Province, China	YH20210625012	PP812769	PP813948
O. kweichowensis	Huantu Town, Yanhe County, Guizhou Province, China	YH20210625013	PP812770	PP813949
O. kweichowensis	Huantu Town, Yanhe County, Guizhou Province, China	YH20210625014	PP812771	PP813950
O. kweichowensis	Huantu Town, Yanhe County, Guizhou Province, China	YH20210625015	PP812772	PP813951
O. kweichowensis	Huantu Town, Yanhe County, Guizhou Province, China	YH20210625016	PP812773	PP813952
O. kweichowensis	Huantu Town, Yanhe County, Guizhou Province, China	YH20210625017	PP812774	PP813953
O. kweichowensis	Huantu Town, Yanhe County, Guizhou Province, China	YH20210625018	PP812775	PP813954
O. kweichowensis	Huantu Town, Yanhe County, Guizhou Province, China	YH20210625019	PP812776	PP813955
O. kweichowensis	Huantu Town, Yanhe County, Guizhou Province, China	YH20210625020	PP812777	PP813956
O. kweichowensis	Huantu Town, Yanhe County, Guizhou Province, China	YH20210625021	PP812778	PP813957
O. kweichowensis	Guanzhou Town, Yanhe County, Guizhou Province, China	YH20210625001	PP812779	PP813958
O. kweichowensis	Guanzhou Town, Yanhe County, Guizhou Province, China	YH20210625002	PP812780	PP813959
O. kweichowensis	Guanzhou Town, Yanhe County, Guizhou Province, China	YH20210625003	PP812781	PP813960
O. kweichowensis	Xishui County, Guizhou Province, China	XS20211001001	PP812782	PP813961
O. kweichowensis	Xishui County, Guizhou Province, China	XS20211001002	PP812783	PP813962
O. kweichowensis	Xishui County, Guizhou Province, China	XS20211001003	PP812784	PP813963
O. kweichowensis	Xishui County, Guizhou Province, China	XS20211001004	PP812785	PP813964
O. kweichowensis	Xishui County, Guizhou Province, China	XS20211001005	PP812786	PP813965
O. kweichowensis	Xishui County, Guizhou Province, China	XS20211001006	PP812787	PP813966
O. kweichowensis	Xishui County, Guizhou Province, China	XS20211001007	PP812788	PP813967
O. kweichowensis	Xishui County, Guizhou Province, China	XS20211001008	PP812789	PP813968
O. kweichowensis	Xishui County, Guizhou Province, China	XS20211001009	PP812790	PP813969
O. kweichowensis	Xishui County, Guizhou Province, China	XS20211001010	PP812791	PP813970
O. kweichowensis	Xishui County, Guizhou Province, China	XS20211001011	PP812792	PP813971
O. kweichowensis	Xishui County, Guizhou Province, China	XS20211001012	PP812793	PP813972
O. kweichowensis	Xishui County, Guizhou Province, China	XS20211001013	PP812794	PP813973
O. kweichowensis	Xishui County, Guizhou Province, China	XS20211001014	PP812795	PP813974
O. kweichowensis	Xishui County, Guizhou Province, China	XS20211001015	PP812796	PP813975
O. kweichowensis	Xishui County, Guizhou Province, China	XS20211001016	PP812797	PP813976
O. kweichowensis	Xishui County, Guizhou Province, China	XS20211001017	PP812798	PP813977
O. kweichowensis	Xishui County, Guizhou Province, China	XS20211001018	PP812799	PP813978
O. kweichowensis	Xishui County, Guizhou Province, China	XS20211001019	PP812800	PP813979
O. kweichowensis	Xishui County, Guizhou Province, China	XS20211001020	PP812801	PP813980
O. kweichowensis	Wenquan Town, Xifeng County, Guizhou Province, China	20200723001	PP812802	PP813981
O. kweichowensis	Wenquan Town, Xifeng County, Guizhou Province, China	20200723002	PP812803	PP813982
O. kweichowensis	Wenquan Town, Xifeng County, Guizhou Province, China	20200723003	PP812804	PP813983
O. kweichowensis	Wenquan Town, Xifeng County, Guizhou Province, China	20200723004	PP812805	PP813984
O. kweichowensis	Wenquan Town, Xifeng County, Guizhou Province, China	20200723005	PP812806	PP813985
O. kweichowensis	Wenquan Town, Xifeng County, Guizhou Province, China	20200723006	PP812807	PP813986
O. kweichowensis	Wenquan Town, Xifeng County, Guizhou Province, China	20200723007	PP812808	PP813987
O. kweichowensis	Wenquan Town, Xifeng County, Guizhou Province, China	20200723008	PP812809	PP813988
O. kweichowensis	Sanglang Town, Wangmo County, Guizhou Province, China	WM20210911001	PP812810	PP813989
O. kweichowensis	Sanglang Town, Wangmo County, Guizhou Province, China	WM20210911002	PP812811	PP813990
O. kweichowensis	Sanglang Town, Wangmo County, Guizhou Province, China	WM20210911003	PP812812	PP813991
O. kweichowensis	Sanglang Town, Wangmo County, Guizhou Province, China	WM20210911004	PP812813	PP813992
O. kweichowensis	Sanglang Town, Wangmo County, Guizhou Province, China	WM20210911005	PP812814	PP813993
O. kweichowensis	Sanglang Town, Wangmo County, Guizhou Province, China	WM20210911006	PP812815	PP813994
O. kweichowensis	Sanglang Town, Wangmo County, Guizhou Province, China	WM20210313011	PP812816	PP813995
O. kweichowensis	Sanglang Town, Wangmo County, Guizhou Province, China	WM20210313012	PP812817	PP813996
O. kweichowensis	Changjiao Village, Wuchuan County, Guizhou Province, China	WC20210808001	PP812818	PP813997
O. kweichowensis	Changjiao Village, Wuchuan County, Guizhou Province, China	WC20210808003	PP812819	PP813998
O. kweichowensis	Changjiao Village, Wuchuan County, Guizhou Province, China	WC20210808004	PP812820	PP813999
O. kweichowensis	Changjiao Village, Wuchuan County, Guizhou Province, China	WC20210808005	PP812821	PP814000
O. kweichowensis	Changjiao Village, Wuchuan County, Guizhou Province, China	WC20210808006	PP812822	PP814001
O. kweichowensis	Changjiao Village, Wuchuan County, Guizhou Province, China	WC20210808007	PP812823	PP814002
O. kweichowensis	Changjiao Village, Wuchuan County, Guizhou Province, China	WC20210808008	PP812824	PP814003
O. kweichowensis	Changjiao Village, Wuchuan County, Guizhou Province, China	WC20210808009	PP812825	PP814004
O. kweichowensis	Changjiao Village, Wuchuan County, Guizhou Province, China	WC20210808010	PP812826	PP814005
O. kweichowensis	Changjiao Village, Wuchuan County, Guizhou Province, China	WC20210808012	PP812827	PP814006
O. kweichowensis	Changjiao Village, Wuchuan County, Guizhou Province, China	WC20210808013	PP812828	PP814007
O. kweichowensis	Changjiao Village, Wuchuan County, Guizhou Province, China	WC20210808014	PP812829	PP814008
O. kweichowensis	Changjiao Village, Wuchuan County, Guizhou Province, China	WC20210808015	PP812830	PP814009
O. kweichowensis	Changjiao Village, Wuchuan County, Guizhou Province, China	WC20210808016	PP812831	PP814010
O. kweichowensis	Changjiao Village, Wuchuan County, Guizhou Province, China	WC20210808017	PP812832	PP814011
O. kweichowensis	Changjiao Village, Wuchuan County, Guizhou Province, China	WC20210808019	PP812833	PP814012
O. kweichowensis	Changjiao Village, Wuchuan County, Guizhou Province, China	WC20210808020	PP812834	PP814013
O. kweichowensis	Changjiao Village, Wuchuan County, Guizhou Province, China	WC20210808036	PP812835	PP814014
O. kweichowensis	Zhujiashan, Wengan County, Guizhou Province, China	WA20201003015	PP812836	PP814015
O. kweichowensis	Zhujiashan, Wengan County, Guizhou Province, China	WA20201003016	PP812837	PP814016
O. kweichowensis	Zhujiashan, Wengan County, Guizhou Province, China	WA20201003017	PP812838	PP814017
O. kweichowensis	Zhujiashan, Wengan County, Guizhou Province, China	WA20201003018	PP812839	PP814018
O. kweichowensis	Zhujiashan, Wengan County, Guizhou Province, China	WA20201003020	PP812840	PP814019
O. kweichowensis	Zhujiashan, Wengan County, Guizhou Province, China	WA20201003021	PP812841	PP814020
O. kweichowensis	Zhujiashan, Wengan County, Guizhou Province, China	WA20201003022	PP812842	PP814021
O. kweichowensis	Zhujiashan, Wengan County, Guizhou Province, China	WA20201003023	PP812843	PP814022
O. kweichowensis	Zhujiashan, Wengan County, Guizhou Province, China	WA20201003024	PP812844	PP814023
O. kweichowensis	Wangcao, Suiyang, County, Guizhou Province, China	SY20210811009	PP812845	PP814024
O. kweichowensis	Wangcao, Suiyang, County, Guizhou Province, China	SY20210811010	PP812846	PP814025
O. kweichowensis	Wangcao, Suiyang, County, Guizhou Province, China	SY20210811001	PP812847	PP814026
O. kweichowensis	Wangcao, Suiyang, County, Guizhou Province, China	SY20210811002	PP812848	PP814027
O. kweichowensis	Shuanghe, Suiyang, County, Guizhou Province, China	SY20210811005	PP812849	PP814028
O. kweichowensis	Shuanghe, Suiyang, County, Guizhou Province, China	SY20210811006	PP812850	PP814029
O. kweichowensis	Shuanghe, Suiyang, County, Guizhou Province, China	SY20210811007	PP812851	PP814030
O. kweichowensis	Shuanghe, Suiyang, County, Guizhou Province, China	SY20210811008	PP812852	PP814031
O. kweichowensis	Siling Town, Sinan County, Guizhou Province, China	SN20210626001	PP812853	PP814032
O. kweichowensis	Siling Town, Sinan County, Guizhou Province, China	SN20210626002	PP812854	PP814033
O. kweichowensis	Siling Town, Sinan County, Guizhou Province, China	SN20210626003	PP812855	PP814034
O. kweichowensis	Siling Town, Sinan County, Guizhou Province, China	SN20210626004	PP812856	PP814035
O. kweichowensis	Siling Town, Sinan County, Guizhou Province, China	SN20210626005	PP812857	PP814036
O. kweichowensis	Siling Town, Sinan County, Guizhou Province, China	SN20210626006	PP812858	PP814037
O. kweichowensis	Siling Town, Sinan County, Guizhou Province, China	SN20210626007	PP812859	PP814038
O. kweichowensis	Siling Town, Sinan County, Guizhou Province, China	SN20210626008	PP812860	PP814039
O. kweichowensis	Siling Town, Sinan County, Guizhou Province, China	SN20210626009	PP812861	PP814040
O. kweichowensis	Siling Town, Sinan County, Guizhou Province, China	SN20210626010	PP812862	PP814041
O. kweichowensis	Siling Town, Sinan County, Guizhou Province, China	SN20210626011	PP812863	PP814042
O. kweichowensis	Siling Town, Sinan County, Guizhou Province, China	SN20210626012	PP812864	PP814043
O. kweichowensis	Siling Town, Sinan County, Guizhou Province, China	SN20210626013	PP812865	PP814044
O. kweichowensis	Siling Town, Sinan County, Guizhou Province, China	SN20210626014	PP812866	PP814045
O. kweichowensis	Siling Town, Sinan County, Guizhou Province, China	SN20210626015	PP812867	PP814046
O. kweichowensis	Siling Town, Sinan County, Guizhou Province, China	SN20210626017	PP812868	PP814047
O. kweichowensis	Siling Town, Sinan County, Guizhou Province, China	SN20210626018	PP812869	PP814048
O. kweichowensis	Siling Town, Sinan County, Guizhou Province, China	SN20210626019	PP812870	PP814049
O. kweichowensis	Siling Town, Sinan County, Guizhou Province, China	SN20210626020	PP812871	PP814050
O. kweichowensis	Siling Town, Sinan County, Guizhou Province, China	SN20210626021	PP812872	PP814051
O. kweichowensis	Siling Town, Sinan County, Guizhou Province, China	SN20210626022	PP812873	PP814052
O. kweichowensis	Siling Town, Sinan County, Guizhou Province, China	SN20210626023	PP812874	PP814053
O. kweichowensis	Siling Town, Sinan County, Guizhou Province, China	SN20210626024	PP812875	PP814054
O. kweichowensis	Siling Town, Sinan County, Guizhou Province, China	SN20210626025	PP812876	PP814055
O. kweichowensis	Yaorenshan, Sandu, County, Guizhou Province, China	SD20210422019	PP812877	PP814056
O. kweichowensis	Yaorenshan, Sandu, County, Guizhou Province, China	SD20210422020	PP812878	PP814057
O. kweichowensis	Yaorenshan, Sandu, County, Guizhou Province, China	20200728006	PP812879	PP814058
O. kweichowensis	Jiuqian Town, sandu County, Guizhou Province, China	LB20210806001	PP812880	PP814059
O. kweichowensis	Jiuqian Town, sandu County, Guizhou Province, China	LB20210806002	PP812881	PP814060
O. kweichowensis	Jiuqian Town, sandu County, Guizhou Province, China	LB20210806003	PP812882	PP814061
O. kweichowensis	Jiuqian Town, sandu County, Guizhou Province, China	LB20210806004	PP812883	PP814062
O. kweichowensis	Jiuqian Town, sandu County, Guizhou Province, China	LB20210806005	PP812884	PP814063
O. kweichowensis	Jiuqian Town, sandu County, Guizhou Province, China	LB20210806006	PP812885	PP814064
O. kweichowensis	Jiuqian Town, sandu County, Guizhou Province, China	LB20210806007	PP812886	PP814065
O. kweichowensis	Jiuqian Town, sandu County, Guizhou Province, China	LB20210806008	PP812887	PP814066
O. kweichowensis	Jiuqian Town, sandu County, Guizhou Province, China	LB20210806009	PP812888	PP814067
O. kweichowensis	Jiuqian Town, sandu County, Guizhou Province, China	LB20210806010	PP812889	PP814068
O. kweichowensis	Jiuqian Town, sandu County, Guizhou Province, China	LB20210806011	PP812890	PP814069
O. kweichowensis	Jiuqian Town, sandu County, Guizhou Province, China	LB20210806014	PP812891	PP814070
O. kweichowensis	Jiuqian Town, sandu County, Guizhou Province, China	LB20210806015	PP812892	PP814071
O. kweichowensis	Jiuqian Town, sandu County, Guizhou Province, China	LB20210806016	PP812893	PP814072
O. kweichowensis	Jiuqian Town, sandu County, Guizhou Province, China	LB20210806017	PP812894	PP814073
O. kweichowensis	Jiuqian Town, sandu County, Guizhou Province, China	LB20210806018	PP812895	PP814074
O. kweichowensis	Jiuqian Town, sandu County, Guizhou Province, China	LB20210806019	PP812896	PP814075
O. kweichowensis	Jiuqian Town, sandu County, Guizhou Province, China	LB20210806020	PP812897	PP814076
O. kweichowensis	Jiuqian Town, sandu County, Guizhou Province, China	LB20210806021	PP812898	PP814077
O. kweichowensis	Jiuqian Town, sandu County, Guizhou Province, China	LB20210806022	PP812899	PP814078
O. kweichowensis	Jiuqian Town, sandu County, Guizhou Province, China	LB20210806023	PP812900	PP814079
O. kweichowensis	Jiuqian Town, sandu County, Guizhou Province, China	LB20210806024	PP812901	PP814080
O. kweichowensis	Jiuqian Town, sandu County, Guizhou Province, China	LB20210806025	PP812902	PP814081
O. kweichowensis	Jiuqian Town, sandu County, Guizhou Province, China	LB20210806026	PP812903	PP814082
O. kweichowensis	Jiuqian Town, sandu County, Guizhou Province, China	LB20210806027	PP812904	PP814083
O. kweichowensis	Jiuqian Town, sandu County, Guizhou Province, China	LB20210806028	PP812905	PP814084
O. kweichowensis	Jiuqian Town, sandu County, Guizhou Province, China	LB20210806029	PP812906	PP814085
O. kweichowensis	Jiuqian Town, sandu County, Guizhou Province, China	LB20210806030	PP812907	PP814086
O. kweichowensis	Jiuqian Town, sandu County, Guizhou Province, China	LB20210806031	PP812908	PP814087
O. kweichowensis	Toudaohe, Shibing County, Guizhou Province, China	SB20210730001	PP812909	PP814088
O. kweichowensis	Toudaohe, Shibing County, Guizhou Province, China	SB20210730002	PP812910	PP814089
O. kweichowensis	Toudaohe, Shibing County, Guizhou Province, China	SB20210730003	PP812911	PP814090
O. kweichowensis	Toudaohe, Shibing County, Guizhou Province, China	SB20210730004	PP812912	PP814091
O. kweichowensis	Toudaohe, Shibing County, Guizhou Province, China	SB20210730005	PP812913	PP814092
O. kweichowensis	Toudaohe, Shibing County, Guizhou Province, China	SB20210730006	PP812914	PP814093
O. kweichowensis	Toudaohe, Shibing County, Guizhou Province, China	SB20210730007	PP812915	PP814094
O. kweichowensis	Toudaohe, Shibing County, Guizhou Province, China	SB20210730008	PP812916	PP814095
O. kweichowensis	Toudaohe, Shibing County, Guizhou Province, China	SB20210730009	PP812917	PP814096
O. kweichowensis	Toudaohe, Shibing County, Guizhou Province, China	SB20210730011	PP812918	PP814097
O. kweichowensis	Toudaohe, Shibing County, Guizhou Province, China	SB20210730012	PP812919	PP814098
O. kweichowensis	Toudaohe, Shibing County, Guizhou Province, China	SB20210730013	PP812920	PP814099
O. kweichowensis	Fodingshan, Shibing County, Guizhou Province, China	SB20210612001	PP812921	PP814100
O. kweichowensis	Fodingshan, Shibing County, Guizhou Province, China	SB20210612002	PP812922	PP814101
O. kweichowensis	Fodingshan, Shibing County, Guizhou Province, China	SB20210612003	PP812923	PP814102
O. kweichowensis	Fodingshan, Shibing County, Guizhou Province, China	SB20210612005	PP812924	PP814103
O. kweichowensis	Fodingshan, Shibing County, Guizhou Province, China	SB20210612006	PP812925	PP814104
O. kweichowensis	Fodingshan, Shibing County, Guizhou Province, China	SB20210612007	PP812926	PP814105
O. kweichowensis	Fodingshan, Shibing County, Guizhou Province, China	SB20210612008	PP812927	PP814106
O. kweichowensis	Fodingshan, Shibing County, Guizhou Province, China	SB20210612009	PP812928	PP814107
O. kweichowensis	Fodingshan, Shibing County, Guizhou Province, China	SB20210612010	PP812929	PP814108
O. kweichowensis	Fodingshan, Shibing County, Guizhou Province, China	SB20210612011	PP812930	PP814109
O. kweichowensis	Wuma Town, Renhuai City, Guizhou Province, China	RH20210908001	PP812931	PP814110
O. kweichowensis	Wuma Town, Renhuai City, Guizhou Province, China	RH20210908002	PP812932	PP814111
O. kweichowensis	Wuma Town, Renhuai City, Guizhou Province, China	RH20210908004	PP812933	PP814112
O. kweichowensis	Wuma Town, Renhuai City, Guizhou Province, China	RH20210908005	PP812934	PP814113
O. kweichowensis	Wuma Town, Renhuai City, Guizhou Province, China	RH20210908006	PP812935	PP814114
O. kweichowensis	Wuma Town, Renhuai City, Guizhou Province, China	RH20210908007	PP812936	PP814115
O. kweichowensis	Wuma Town, Renhuai City, Guizhou Province, China	RH20210908008	PP812937	PP814116
O. kweichowensis	Wuma Town, Renhuai City, Guizhou Province, China	RH20210908009	PP812938	PP814117
O. kweichowensis	Wuma Town, Renhuai City, Guizhou Province, China	RH20210908010	PP812939	PP814118
O. kweichowensis	Wuma Town, Renhuai City, Guizhou Province, China	RH20210908011	PP812940	PP814119
O. kweichowensis	Wuma Town, Renhuai City, Guizhou Province, China	RH20210908012	PP812941	PP814120
O. kweichowensis	Wuma Town, Renhuai City, Guizhou Province, China	RH20210908013	PP812942	PP814121
O. kweichowensis	Wuma Town, Renhuai City, Guizhou Province, China	RH20210908014	PP812943	PP814122
O. kweichowensis	Wuma Town, Renhuai City, Guizhou Province, China	RH20210908015	PP812944	PP814123
O. kweichowensis	Wuma Town, Renhuai City, Guizhou Province, China	RH20210908016	PP812945	PP814124
O. kweichowensis	Wuma Town, Renhuai City, Guizhou Province, China	RH20210908017	PP812946	PP814125
O. kweichowensis	Wuma Town, Renhuai City, Guizhou Province, China	RH20210908018	PP812947	PP814126
O. kweichowensis	Wuma Town, Renhuai City, Guizhou Province, China	RH20210908019	PP812948	PP814127
O. kweichowensis	Wuma Town, Renhuai City, Guizhou Province, China	RH20210908020	PP812949	PP814128
O. kweichowensis	Wuma Town, Renhuai City, Guizhou Province, China	RH20210908021	PP812950	PP814129
O. kweichowensis	Wuma Town, Renhuai City, Guizhou Province, China	RH20210908022	PP812951	PP814130
O. kweichowensis	Wuma Town, Renhuai City, Guizhou Province, China	RH20210908023	PP812952	PP814131
O. kweichowensis	Wuma Town, Renhuai City, Guizhou Province, China	RH20210908024	PP812953	PP814132
O. kweichowensis	Wuma Town, Renhuai City, Guizhou Province, China	RH20210908025	PP812954	PP814133
O. kweichowensis	Sanyuan Village, Renhuai City, Guizhou Province, China	RH20190605003	PP812955	PP814134
O. kweichowensis	Sanyuan Village, Renhuai City, Guizhou Province, China	RH20190605004	PP812956	PP814135
O. kweichowensis	Zhangbu Town, Pingtang County, Guizhou Province, China	PT20210804001	PP812957	PP814136
O. kweichowensis	Zhangbu Town, Pingtang County, Guizhou Province, China	PT20210804002	PP812958	PP814137
O. kweichowensis	Zhangbu Town, Pingtang County, Guizhou Province, China	PT20210804003	PP812959	PP814138
O. kweichowensis	Zhangbu Town, Pingtang County, Guizhou Province, China	PT20210804004	PP812960	PP814139
O. kweichowensis	Zhangbu Town, Pingtang County, Guizhou Province, China	PT20210804005	PP812961	PP814140
O. kweichowensis	Zhangbu Town, Pingtang County, Guizhou Province, China	PT20210804006	PP812962	PP814141
O. kweichowensis	Zhangbu Town, Pingtang County, Guizhou Province, China	PT20210804007	PP812963	PP814142
O. kweichowensis	Zhangbu Town, Pingtang County, Guizhou Province, China	PT20210804008	PP812964	PP814143
O. kweichowensis	Zhangbu Town, Pingtang County, Guizhou Province, China	PT20210804009	PP812965	PP814144
O. kweichowensis	Zhangbu Town, Pingtang County, Guizhou Province, China	PT20210804010	PP812966	PP814145
O. kweichowensis	Zhangbu Town, Pingtang County, Guizhou Province, China	PT20210804011	PP812967	PP814146
O. kweichowensis	Zhangbu Town, Pingtang County, Guizhou Province, China	PT20210804012	PP812968	PP814147
O. kweichowensis	Zhangbu Town, Pingtang County, Guizhou Province, China	PT20210804013	PP812969	PP814148
O. kweichowensis	Zhangbu Town, Pingtang County, Guizhou Province, China	PT20210804014	PP812970	PP814149
O. kweichowensis	Zhangbu Town, Pingtang County, Guizhou Province, China	PT20210804015	PP812971	PP814150
O. kweichowensis	Zhangbu Town, Pingtang County, Guizhou Province, China	PT20210804016	PP812972	PP814151
O. kweichowensis	Zhangbu Town, Pingtang County, Guizhou Province, China	PT20210804017	PP812973	PP814152
O. kweichowensis	Zhangbu Town, Pingtang County, Guizhou Province, China	PT20210804018	PP812974	PP814153
O. kweichowensis	Zhangbu Town, Pingtang County, Guizhou Province, China	PT20210804019	PP812975	PP814154
O. kweichowensis	Zhangbu Town, Pingtang County, Guizhou Province, China	PT20210804020	PP812976	PP814155
O. kweichowensis	Tijiagou Village, Meitan County, Guizhou Province, China	MT20211003002	PP812977	PP814156
O. kweichowensis	Tijiagou Village, Meitan County, Guizhou Province, China	MT20211003003	PP812978	PP814157
O. kweichowensis	Tijiagou Village, Meitan County, Guizhou Province, China	MT20211003004	PP812979	PP814158
O. kweichowensis	Tijiagou Village, Meitan County, Guizhou Province, China	MT20211003005	PP812980	PP814159
O. kweichowensis	Tijiagou Village, Meitan County, Guizhou Province, China	MT20211003006	PP812981	PP814160
O. kweichowensis	Shilian Town, Meitan County, Guizhou Province, China	GYU20130917001	PP812982	PP814161
O. kweichowensis	Shilian Town, Meitan County, Guizhou Province, China	GYU20130917002	PP812983	PP814162
O. kweichowensis	Shilian Town, Meitan County, Guizhou Province, China	GYU20130917003	PP812984	PP814163
O. kweichowensis	Shilian Town, Meitan County, Guizhou Province, China	GYU20130917004	PP812985	PP814164
O. kweichowensis	Shilian Town, Meitan County, Guizhou Province, China	GYU20130917005	PP812986	PP814165
O. kweichowensis	Bamang Town, Majiang County, Guizhou Province, China	MJ20210821001	PP812987	PP814166
O. kweichowensis	Bamang Town, Majiang County, Guizhou Province, China	MJ20210821002	PP812988	PP814167
O. kweichowensis	Bamang Town, Majiang County, Guizhou Province, China	MJ20210821003	PP812989	PP814168
O. kweichowensis	Bamang Town, Majiang County, Guizhou Province, China	MJ20210821004	PP812990	PP814169
O. kweichowensis	Bamang Town, Majiang County, Guizhou Province, China	MJ20210821005	PP812991	PP814170
O. kweichowensis	Bamang Town, Majiang County, Guizhou Province, China	MJ20210821006	PP812992	PP814171
O. kweichowensis	Bamang Town, Majiang County, Guizhou Province, China	MJ20210821007	PP812993	PP814172
O. kweichowensis	Bamang Town, Majiang County, Guizhou Province, China	MJ20210821008	PP812994	PP814173
O. kweichowensis	Bamang Town, Majiang County, Guizhou Province, China	MJ20210821009	PP812995	PP814174
O. kweichowensis	Bamang Town, Majiang County, Guizhou Province, China	MJ20210821010	PP812996	PP814175
O. kweichowensis	Sanchahe, Libo County, Guizhou Province, China	ML20210519001	PP812997	PP814176
O. kweichowensis	Sanchahe, Libo County, Guizhou Province, China	ML20210519002	PP812998	PP814177
O. kweichowensis	Sanchahe, Libo County, Guizhou Province, China	ML20210519003	PP812999	PP814178
O. kweichowensis	Sanchahe, Libo County, Guizhou Province, China	ML20210519004	PP813000	PP814179
O. kweichowensis	Sanchahe, Libo County, Guizhou Province, China	ML20210519005	PP813001	PP814180
O. kweichowensis	Sanchahe, Libo County, Guizhou Province, China	ML20210519006	PP813002	PP814181
O. kweichowensis	Sanchahe, Libo County, Guizhou Province, China	ML20210519007	PP813003	PP814182
O. kweichowensis	Sanchahe, Libo County, Guizhou Province, China	ML20210519008	PP813004	PP814183
O. kweichowensis	Sanchahe, Libo County, Guizhou Province, China	ML20210519009	PP813005	PP814184
O. kweichowensis	Sanchahe, Libo County, Guizhou Province, China	ML20210519010	PP813006	PP814185
O. kweichowensis	Sanchahe, Libo County, Guizhou Province, China	ML20210519011	PP813007	PP814186
O. kweichowensis	Sanchahe, Libo County, Guizhou Province, China	ML20210519012	PP813008	PP814187
O. kweichowensis	Sanchahe, Libo County, Guizhou Province, China	ML20210519013	PP813009	PP814188
O. kweichowensis	Sanchahe, Libo County, Guizhou Province, China	ML20210519014	PP813010	PP814189
O. kweichowensis	Sanchahe, Libo County, Guizhou Province, China	ML20190802023	PP813011	PP814190
O. kweichowensis	Sanchahe, Libo County, Guizhou Province, China	ML20190802024	PP813012	PP814191
O. kweichowensis	Sanchahe, Libo County, Guizhou Province, China	ML20190802025	PP813013	PP814192
O. kweichowensis	Sanchahe, Libo County, Guizhou Province, China	ML20190802026	PP813014	PP814193
O. kweichowensis	Sanchahe, Libo County, Guizhou Province, China	ML20190802027	PP813015	PP814194
O. kweichowensis	Sanchahe, Libo County, Guizhou Province, China	ML20190802028	PP813016	PP814195
O. kweichowensis	Sanchahe, Libo County, Guizhou Province, China	ML20190802029	PP813017	PP814196
O. kweichowensis	Sanchahe, Libo County, Guizhou Province, China	ML20190802030	PP813018	PP814197
O. kweichowensis	Sanchahe, Libo County, Guizhou Province, China	ML20190802031	PP813019	PP814198
O. kweichowensis	Sanchahe, Libo County, Guizhou Province, China	ML20190802032	PP813020	PP814199
O. kweichowensis	Sanchahe, Libo County, Guizhou Province, China	ML20190802033	PP813021	PP814200
O. kweichowensis	Sanchahe, Libo County, Guizhou Province, China	ML20190802034	PP813022	PP814201
O. kweichowensis	Sanchahe, Libo County, Guizhou Province, China	ML20190802035	PP813023	PP814202
O. kweichowensis	Sanchahe, Libo County, Guizhou Province, China	ML20190802036	PP813024	PP814203
O. kweichowensis	Sanchahe, Libo County, Guizhou Province, China	ML20190802037	PP813025	PP814204
O. kweichowensis	Liuyaohe, Libo County, Guizhou Province, China	LB20210805001	PP813026	PP814205
O. kweichowensis	Liuyaohe, Libo County, Guizhou Province, China	LB20210805002	PP813027	PP814206
O. kweichowensis	Liuyaohe, Libo County, Guizhou Province, China	LB20210805003	PP813028	PP814207
O. kweichowensis	Liuyaohe, Libo County, Guizhou Province, China	LB20210805004	PP813029	PP814208
O. kweichowensis	Liuyaohe, Libo County, Guizhou Province, China	LB20210805005	PP813030	PP814209
O. kweichowensis	Banheng Village, Libo County, Guizhou Province, China	LB20210805026	PP813031	PP814210
O. kweichowensis	Banheng Village, Libo County, Guizhou Province, China	LB20210805027	PP813032	PP814211
O. kweichowensis	Banheng Village, Libo County, Guizhou Province, China	LB20210805028	PP813033	PP814212
O. kweichowensis	Banheng Village, Libo County, Guizhou Province, China	LB20210805029	PP813034	PP814213
O. kweichowensis	Banheng Village, Libo County, Guizhou Province, China	LB20210805030	PP813035	PP814214
O. kweichowensis	Banheng Village, Libo County, Guizhou Province, China	LB20210805031	PP813036	PP814215
O. kweichowensis	Banheng Village, Libo County, Guizhou Province, China	LB20210805032	PP813037	PP814216
O. kweichowensis	Banheng Village, Libo County, Guizhou Province, China	LB20210805033	PP813038	PP814217
O. kweichowensis	Banheng Village, Libo County, Guizhou Province, China	LB20210805034	PP813039	PP814218
O. kweichowensis	Banheng Village, Libo County, Guizhou Province, China	LB20210805035	PP813040	PP814219
O. kweichowensis	Banheng Village, Libo County, Guizhou Province, China	LB20210805036	PP813041	PP814220
O. kweichowensis	Banheng Village, Libo County, Guizhou Province, China	LB20210805037	PP813042	PP814221
O. kweichowensis	Zijiang, Kaiyang County, Guizhou Province, China	KY20190804001	PP813043	PP814222
O. kweichowensis	Zijiang, Kaiyang County, Guizhou Province, China	KY20190804002	PP813044	PP814223
O. kweichowensis	Zijiang, Kaiyang County, Guizhou Province, China	KY20190804003	PP813045	PP814224
O. kweichowensis	Zijiang, Kaiyang County, Guizhou Province, China	KY20190804004	PP813046	PP814225
O. kweichowensis	Zijiang, Kaiyang County, Guizhou Province, China	KY20190804005	PP813047	PP814226
O. kweichowensis	Zijiang, Kaiyang County, Guizhou Province, China	KY20190804006	PP813048	PP814227
O. kweichowensis	Zijiang, Kaiyang County, Guizhou Province, China	KY20190804007	PP813049	PP814228
O. kweichowensis	Zijiang, Kaiyang County, Guizhou Province, China	KY20190804008	PP813050	PP814229
O. kweichowensis	Zijiang, Kaiyang County, Guizhou Province, China	KY20190804009	PP813051	PP814230
O. kweichowensis	Zijiang, Kaiyang County, Guizhou Province, China	KY20190804010	PP813052	PP814231
O. kweichowensis	Zijiang, Kaiyang County, Guizhou Province, China	KY20190804011	PP813053	PP814232
O. kweichowensis	Zijiang, Kaiyang County, Guizhou Province, China	KY20190804012	PP813054	PP814233
O. kweichowensis	Zijiang, Kaiyang County, Guizhou Province, China	KY20190804013	PP813055	PP814234
O. kweichowensis	Zijiang, Kaiyang County, Guizhou Province, China	KY20190804014	PP813056	PP814235
O. kweichowensis	Zijiang, Kaiyang County, Guizhou Province, China	KY20190804016	PP813057	PP814236
O. kweichowensis	Zijiang, Kaiyang County, Guizhou Province, China	20200724001	PP813058	PP814237
O. kweichowensis	Zijiang, Kaiyang County, Guizhou Province, China	20200724002	PP813059	PP814238
O. kweichowensis	Zijiang, Kaiyang County, Guizhou Province, China	20200724003	PP813060	PP814239
O. kweichowensis	Zijiang, Kaiyang County, Guizhou Province, China	20200724004	PP813061	PP814240
O. kweichowensis	Zijiang, Kaiyang County, Guizhou Province, China	20200724005	PP813062	PP814241
O. kweichowensis	Zijiang, Kaiyang County, Guizhou Province, China	20200724006	PP813063	PP814242
O. kweichowensis	Baishuihe, Kaili City, Guizhou Province, China	KL20210803001	PP813064	PP814243
O. kweichowensis	Baishuihe, Kaili City, Guizhou Province, China	KL20210803002	PP813065	PP814244
O. kweichowensis	Baishuihe, Kaili City, Guizhou Province, China	KL20210803003	PP813066	PP814245
O. kweichowensis	Baishuihe, Kaili City, Guizhou Province, China	KL20210803004	PP813067	PP814246
O. kweichowensis	Baishuihe, Kaili City, Guizhou Province, China	KL20210803005	PP813068	PP814247
O. kweichowensis	Baishuihe, Kaili City, Guizhou Province, China	KL20210803006	PP813069	PP814248
O. kweichowensis	Baishuihe, Kaili City, Guizhou Province, China	KL20210803007	PP813070	PP814249
O. kweichowensis	Baishuihe, Kaili City, Guizhou Province, China	KL20210803008	PP813071	PP814250
O. kweichowensis	Baishuihe, Kaili City, Guizhou Province, China	KL20210803009	PP813072	PP814251
O. kweichowensis	Baishuihe, Kaili City, Guizhou Province, China	KL20210803010	PP813073	PP814252
O. kweichowensis	Baishuihe, Kaili City, Guizhou Province, China	KL20210803011	PP813074	PP814253
O. kweichowensis	Baishuihe, Kaili City, Guizhou Province, China	KL20210803012	PP813075	PP814254
O. kweichowensis	Baishuihe, Kaili City, Guizhou Province, China	KL20210803013	PP813076	PP814255
O. kweichowensis	Baishuihe, Kaili City, Guizhou Province, China	KL20210803014	PP813077	PP814256
O. kweichowensis	Baishuihe, Kaili City, Guizhou Province, China	KL20210803015	PP813078	PP814257
O. kweichowensis	Baishuihe, Kaili City, Guizhou Province, China	KL20210803016	PP813079	PP814258
O. kweichowensis	Baishuihe, Kaili City, Guizhou Province, China	KL20210803017	PP813080	PP814259
O. kweichowensis	Baishuihe, Kaili City, Guizhou Province, China	KL20210803018	PP813081	PP814260
O. kweichowensis	Baishuihe, Kaili City, Guizhou Province, China	KL20210803019	PP813082	PP814261
O. kweichowensis	Baishuihe, Kaili City, Guizhou Province, China	KL20210803020	PP813083	PP814262
O. kweichowensis	Baishuihe, Kaili City, Guizhou Province, China	KL20210803021	PP813084	PP814263
O. kweichowensis	Baishuihe, Kaili City, Guizhou Province, China	KL20210803022	PP813085	PP814264
O. kweichowensis	Baishuihe, Kaili City, Guizhou Province, China	KL20210803023	PP813086	PP814265
O. kweichowensis	Baishuihe, Kaili City, Guizhou Province, China	KL20210803024	PP813087	PP814266
O. kweichowensis	Baishuihe, Kaili City, Guizhou Province, China	KL20210803025	PP813088	PP814267
O. kweichowensis	Lengshuihe, Jinsha County, Guizhou Province, China	20200720001	PP813089	PP814268
O. kweichowensis	Lengshuihe, Jinsha County, Guizhou Province, China	20200720002	PP813090	PP814269
O. kweichowensis	Lengshuihe, Jinsha County, Guizhou Province, China	20200720003	PP813091	PP814270
O. kweichowensis	Lengshuihe, Jinsha County, Guizhou Province, China	JS20150804002	PP813092	PP814271
O. kweichowensis	Lengshuihe, Jinsha County, Guizhou Province, China	JS20150803008	PP813093	PP814272
O. kweichowensis	Lengshuihe, Jinsha County, Guizhou Province, China	JS20150804004	PP813094	PP814273
O. kweichowensis	Lengshuihe, Jinsha County, Guizhou Province, China	JS20150804005	PP813095	PP814274
O. kweichowensis	Lengshuihe, Jinsha County, Guizhou Province, China	JS20150803005	PP813096	PP814275
O. kweichowensis	Minxiao Town, Jiangkou County, Guizhou Province, China	JK20210624004	PP813097	PP814276
O. kweichowensis	Minxiao Town, Jiangkou County, Guizhou Province, China	JK20210624005	PP813098	PP814277
O. kweichowensis	Minxiao Town, Jiangkou County, Guizhou Province, China	JK20210624006	PP813099	PP814278
O. kweichowensis	Minxiao Town, Jiangkou County, Guizhou Province, China	JK20210624007	PP813100	PP814279
O. kweichowensis	Minxiao Town, Jiangkou County, Guizhou Province, China	JK20210624008	PP813101	PP814280
O. kweichowensis	Minxiao Town, Jiangkou County, Guizhou Province, China	JK20210624009	PP813102	PP814281
O. kweichowensis	Minxiao Town, Jiangkou County, Guizhou Province, China	JK20210624010	PP813103	PP814282
O. kweichowensis	Minxiao Town, Jiangkou County, Guizhou Province, China	JK20210624011	PP813104	PP814283
O. kweichowensis	Minxiao Town, Jiangkou County, Guizhou Province, China	JK20210624012	PP813105	PP814284
O. kweichowensis	Minxiao Town, Jiangkou County, Guizhou Province, China	JK20210624015	PP813106	PP814285
O. kweichowensis	Minxiao Town, Jiangkou County, Guizhou Province, China	JK20210624016	PP813107	PP814286
O. kweichowensis	Minxiao Town, Jiangkou County, Guizhou Province, China	JK20210624017	PP813108	PP814287
O. kweichowensis	Minxiao Town, Jiangkou County, Guizhou Province, China	JK20210624018	PP813109	PP814288
O. kweichowensis	Minxiao Town, Jiangkou County, Guizhou Province, China	JK20210624020	PP813110	PP814289
O. kweichowensis	Minxiao Town, Jiangkou County, Guizhou Province, China	JK20210624021	PP813111	PP814290
O. kweichowensis	Minxiao Town, Jiangkou County, Guizhou Province, China	JK20210624022	PP813112	PP814291
O. kweichowensis	Zhujiashan, Huangping County, Guizhou Province, China	20200726001	PP813113	PP814292
O. kweichowensis	Zhujiashan, Huangping County, Guizhou Province, China	20200726002	PP813114	PP814293
O. kweichowensis	Zhujiashan, Huangping County, Guizhou Province, China	20200726003	PP813115	PP814294
O. kweichowensis	Zhujiashan, Huangping County, Guizhou Province, China	20200726004	PP813116	PP814295
O. kweichowensis	Zhujiashan, Huangping County, Guizhou Province, China	20200726005	PP813117	PP814296
O. kweichowensis	Zhujiashan, Huangping County, Guizhou Province, China	20200726006	PP813118	PP814297
O. kweichowensis	Zhujiashan, Huangping County, Guizhou Province, China	20200726007	PP813119	PP814298
O. kweichowensis	Zhujiashan, Huangping County, Guizhou Province, China	20200726008	PP813120	PP814299
O. kweichowensis	Zhujiashan, Huangping County, Guizhou Province, China	20200726009	PP813121	PP814300
O. kweichowensis	Zhujiashan, Huangping County, Guizhou Province, China	20200726010	PP813122	PP814301
O. kweichowensis	Zhujiashan, Huangping County, Guizhou Province, China	20200726011	PP813123	PP814302
O. kweichowensis	Zhujiashan, Huangping County, Guizhou Province, China	20200726012	PP813124	PP814303
O. kweichowensis	Zhujiashan, Huangping County, Guizhou Province, China	20200726013	PP813125	PP814304
O. kweichowensis	Xiangzhigou, Wudang District, Guizhou Province, China	GY20190803001	PP813126	PP814305
O. kweichowensis	Xiangzhigou, Wudang District, Guizhou Province, China	GY20190803002	PP813127	PP814306
O. kweichowensis	Xiangzhigou, Wudang District, Guizhou Province, China	GY20190803003	PP813128	PP814307
O. kweichowensis	Xiangzhigou, Wudang District, Guizhou Province, China	GY20190803004	PP813129	PP814308
O. kweichowensis	Xiangzhigou, Wudang District, Guizhou Province, China	20200814001	PP813130	PP814309
O. kweichowensis	Xiangzhigou, Wudang District, Guizhou Province, China	20200814002	PP813131	PP814310
O. kweichowensis	Xiangzhigou, Wudang District, Guizhou Province, China	20200814003	PP813132	PP814311
O. kweichowensis	Xiangzhigou, Wudang District, Guizhou Province, China	20200814005	PP813133	PP814312
O. kweichowensis	Xiangzhigou, Wudang District, Guizhou Province, China	20200725002	PP813134	PP814313
O. kweichowensis	Xiangzhigou, Wudang District, Guizhou Province, China	20200725003	PP813135	PP814314
O. kweichowensis	Xiangzhigou, Wudang District, Guizhou Province, China	20200725005	PP813136	PP814315
O. kweichowensis	Xiangzhigou, Wudang District, Guizhou Province, China	20200725006	PP813137	PP814316
O. kweichowensis	Xiangzhigou, Wudang District, Guizhou Province, China	20200725008	PP813138	PP814317
O. kweichowensis	Xiangzhigou, Wudang District, Guizhou Province, China	20200725011	PP813139	PP814318
O. kweichowensis	Xiangzhigou, Wudang District, Guizhou Province, China	20200725012	PP813140	PP814319
O. kweichowensis	Huaxi park, Huaxi District, Guizhou Province, China	HX20210608001	PP813141	PP814320
O. kweichowensis	Youyi Village, Guiding County, Guizhou Province, China	GD20210821001	PP813142	PP814321
O. kweichowensis	Youyi Village, Guiding County, Guizhou Province, China	GD20210821002	PP813143	PP814322
O. kweichowensis	Youyi Village, Guiding County, Guizhou Province, China	GD20210821003	PP813144	PP814323
O. kweichowensis	Youyi Village, Guiding County, Guizhou Province, China	GD20210821004	PP813145	PP814324
O. kweichowensis	Youyi Village, Guiding County, Guizhou Province, China	GD20210821005	PP813146	PP814325
O. kweichowensis	Youyi Village, Guiding County, Guizhou Province, China	GD20210821006	PP813147	PP814326
O. kweichowensis	Youyi Village, Guiding County, Guizhou Province, China	GD20210821007	PP813148	PP814327
O. kweichowensis	Youyi Village, Guiding County, Guizhou Province, China	GD20210821008	PP813149	PP814328
O. kweichowensis	Youyi Village, Guiding County, Guizhou Province, China	GD20210821009	PP813150	PP814329
O. kweichowensis	Youyi Village, Guiding County, Guizhou Province, China	GD20210821010	PP813151	PP814330
O. kweichowensis	Youyi Village, Guiding County, Guizhou Province, China	GD20210821011	PP813152	PP814331
O. kweichowensis	Youyi Village, Guiding County, Guizhou Province, China	GD20210821012	PP813153	PP814332
O. kweichowensis	Youyi Village, Guiding County, Guizhou Province, China	GD20210821013	PP813154	PP814333
O. kweichowensis	Youyi Village, Guiding County, Guizhou Province, China	GD20210821014	PP813155	PP814334
O. kweichowensis	Youyi Village, Guiding County, Guizhou Province, China	GD20210821015	PP813156	PP814335
O. kweichowensis	Youyi Village, Guiding County, Guizhou Province, China	GD20210821016	PP813157	PP814336
O. kweichowensis	Youyi Village, Guiding County, Guizhou Province, China	GD20210821017	PP813158	PP814337
O. kweichowensis	Changming Town, Guiding County, Guizhou Province, China	GD20200726001	PP813159	PP814338
O. kweichowensis	Changming Town, Guiding County, Guizhou Province, China	GD20200726002	PP813160	PP814339
O. kweichowensis	Changming Town, Guiding County, Guizhou Province, China	GD20200726003	PP813161	PP814340
O. kweichowensis	Changming Town, Guiding County, Guizhou Province, China	GD20200726004	PP813162	PP814341
O. kweichowensis	Changming Town, Guiding County, Guizhou Province, China	GD20200726005	PP813163	PP814342
O. kweichowensis	Changming Town, Guiding County, Guizhou Province, China	GD20200726006	PP813164	PP814343
O. kweichowensis	Changming Town, Guiding County, Guizhou Province, China	GD20200726008	PP813165	PP814344
O. kweichowensis	Chonganjiang , Fuquan City, Guizhou Province, China	FQ20211005001	PP813166	PP814345
O. kweichowensis	Chonganjiang , Fuquan City, Guizhou Province, China	FQ20211005002	PP813167	PP814346
O. kweichowensis	Chonganjiang , Fuquan City, Guizhou Province, China	FQ20211005003	PP813168	PP814347
O. kweichowensis	Chonganjiang , Fuquan City, Guizhou Province, China	FQ20211005004	PP813169	PP814348
O. kweichowensis	Chonganjiang , Fuquan City, Guizhou Province, China	FQ20211005005	PP813170	PP814349
O. kweichowensis	Chonganjiang , Fuquan City, Guizhou Province, China	FQ20211005006	PP813171	PP814350
O. kweichowensis	Chonganjiang , Fuquan City, Guizhou Province, China	FQ20211005007	PP813172	PP814351
O. kweichowensis	Chonganjiang , Fuquan City, Guizhou Province, China	FQ20211005008	PP813173	PP814352
O. kweichowensis	Chonganjiang , Fuquan City, Guizhou Province, China	FQ20211005009	PP813174	PP814353
O. kweichowensis	Chonganjiang , Fuquan City, Guizhou Province, China	FQ20211005010	PP813175	PP814354
O. kweichowensis	Chonganjiang , Fuquan City, Guizhou Province, China	FQ20211005011	PP813176	PP814355
O. kweichowensis	Xiaohe Village, Fenggang County, Guizhou Province, China	FG20211004001	PP813177	PP814356
O. kweichowensis	Xiaohe Village, Fenggang County, Guizhou Province, China	FG20211004002	PP813178	PP814357
O. kweichowensis	Xiaohe Village, Fenggang County, Guizhou Province, China	FG20211004003	PP813179	PP814358
O. kweichowensis	Xiaohe Village, Fenggang County, Guizhou Province, China	FG20211004004	PP813180	PP814359
O. kweichowensis	Xiaohe Village, Fenggang County, Guizhou Province, China	FG20211004005	PP813181	PP814360
O. kweichowensis	Xiaohe Village, Fenggang County, Guizhou Province, China	FG20211004006	PP813182	PP814361
O. kweichowensis	Xiaohe Village, Fenggang County, Guizhou Province, China	FG20211004008	PP813183	PP814362
O. kweichowensis	Xiaohe Village, Fenggang County, Guizhou Province, China	FG20211004009	PP813184	PP814363
O. kweichowensis	Xiaohe Village, Fenggang County, Guizhou Province, China	FG20211004010	PP813185	PP814364
O. kweichowensis	Xiaohe Village, Fenggang County, Guizhou Province, China	FG20211004011	PP813186	PP814365
O. kweichowensis	Xiaohe Village, Fenggang County, Guizhou Province, China	FG20211004012	PP813187	PP814366
O. kweichowensis	Xiaohe Village, Fenggang County, Guizhou Province, China	FG20211004013	PP813188	PP814367
O. kweichowensis	Laodongzhai, Danzhai County, Guizhou Province, China	DZ20210423005	PP813189	PP814368
O. kweichowensis	Laodongzhai, Danzhai County, Guizhou Province, China	DZ20210423006	PP813190	PP814369
O. kweichowensis	Laodongzhai, Danzhai County, Guizhou Province, China	DZ20210423007	PP813191	PP814370
O. kweichowensis	Laodongzhai, Danzhai County, Guizhou Province, China	DZ20210423008	PP813192	PP814371
O. kweichowensis	Laodongzhai, Danzhai County, Guizhou Province, China	DZ20210423009	PP813193	PP814372
O. kweichowensis	Laodongzhai, Danzhai County, Guizhou Province, China	DZ20210423010	PP813194	PP814373
O. kweichowensis	Laodongzhai, Danzhai County, Guizhou Province, China	DZ20210423011	PP813195	PP814374
O. kweichowensis	Laodongzhai, Danzhai County, Guizhou Province, China	DZ20210423012	PP813196	PP814375
O. kweichowensis	Xiajiagou Village, Daozhen County, Guizhou Province, China	DZ20210809001	PP813197	PP814376
O. kweichowensis	Xiajiagou Village, Daozhen County, Guizhou Province, China	DZ20210809002	PP813198	PP814377
O. kweichowensis	Xiajiagou Village, Daozhen County, Guizhou Province, China	DZ20210809003	PP813199	PP814378
O. kweichowensis	Xiajiagou Village, Daozhen County, Guizhou Province, China	DZ20210809004	PP813200	PP814379
O. kweichowensis	Xiajiagou Village, Daozhen County, Guizhou Province, China	DZ20210809005	PP813201	PP814380
O. kweichowensis	Xiajiagou Village, Daozhen County, Guizhou Province, China	DZ20210809006	PP813202	PP814381
O. kweichowensis	Xiajiagou Village, Daozhen County, Guizhou Province, China	DZ20210809007	PP813203	PP814382
O. kweichowensis	Xiajiagou Village, Daozhen County, Guizhou Province, China	DZ20210809008	PP813204	PP814383
O. kweichowensis	Xiajiagou Village, Daozhen County, Guizhou Province, China	DZ20210809009	PP813205	PP814384
O. kweichowensis	Gaoqiao Village, Duyun City, Guizhou Province, China	DY20210803001	PP813206	PP814385
O. kweichowensis	Gaoqiao Village, Duyun City, Guizhou Province, China	DY20210803002	PP813207	PP814386
O. kweichowensis	Gaoqiao Village, Duyun City, Guizhou Province, China	DY20210803003	PP813208	PP814387
O. kweichowensis	Gaoqiao Village, Duyun City, Guizhou Province, China	DY20210803004	PP813209	PP814388
O. kweichowensis	Gaoqiao Village, Duyun City, Guizhou Province, China	DY20210803005	PP813210	PP814389
O. kweichowensis	Gaoqiao Village, Duyun City, Guizhou Province, China	DY20210803006	PP813211	PP814390
O. kweichowensis	Gaoqiao Village, Duyun City, Guizhou Province, China	DY20210803007	PP813212	PP814391
O. kweichowensis	Gaoqiao Village, Duyun City, Guizhou Province, China	DY20210803008	PP813213	PP814392
O. kweichowensis	Gaoqiao Village, Duyun City, Guizhou Province, China	DY20210803009	PP813214	PP814393
O. kweichowensis	Gaoqiao Village, Duyun City, Guizhou Province, China	DY20210803010	PP813215	PP814394
O. kweichowensis	Gaoqiao Village, Duyun City, Guizhou Province, China	DY20210803011	PP813216	PP814395
O. kweichowensis	Gaoqiao Village, Duyun City, Guizhou Province, China	DY20210803012	PP813217	PP814396
O. kweichowensis	Gaoqiao Village, Duyun City, Guizhou Province, China	DY20210803013	PP813218	PP814397
O. kweichowensis	Gaoqiao Village, Duyun City, Guizhou Province, China	DY20210803014	PP813219	PP814398
O. kweichowensis	Gaoqiao Village, Duyun City, Guizhou Province, China	DY20210803015	PP813220	PP814399
O. kweichowensis	Gaoqiao Village, Duyun City, Guizhou Province, China	DY20210803016	PP813221	PP814400
O. kweichowensis	Gaoqiao Village, Duyun City, Guizhou Province, China	DY20210803017	PP813222	PP814401
O. kweichowensis	Gaoqiao Village, Duyun City, Guizhou Province, China	DY20210803018	PP813223	PP814402
O. kweichowensis	Gaoqiao Village, Duyun City, Guizhou Province, China	DY20210803019	PP813224	PP814403
O. kweichowensis	Doupengshan, Duyun City, Guizhou Province, China	DY20180618001	PP813225	PP814404
O. kweichowensis	Doupengshan, Duyun City, Guizhou Province, China	DY20180618002	PP813226	PP814405
O. kweichowensis	Doupengshan, Duyun City, Guizhou Province, China	DY20180618003	PP813227	PP814406
O. kweichowensis	Doupengshan, Duyun City, Guizhou Province, China	DY20180618004	PP813228	PP814407
O. kweichowensis	Doupengshan, Duyun City, Guizhou Province, China	DY20180618005	PP813229	PP814408
O. kweichowensis	Doupengshan, Duyun City, Guizhou Province, China	DY20180618006	PP813230	PP814409
O. kweichowensis	Doupengshan, Duyun City, Guizhou Province, China	DY20180618007	PP813231	PP814410
O. kweichowensis	Doupengshan, Duyun City, Guizhou Province, China	DY20180618008	PP813232	PP814411
O. kweichowensis	Qishan Village, Dushan County, Guizhou Province, China	DS20211005001	PP813233	PP814412
O. kweichowensis	Qishan Village, Dushan County, Guizhou Province, China	DS20211005002	PP813234	PP814413
O. kweichowensis	Qishan Village, Dushan County, Guizhou Province, China	DS20211005003	PP813235	PP814414
O. kweichowensis	Qishan Village, Dushan County, Guizhou Province, China	DS20211005004	PP813236	PP814415
O. kweichowensis	Qishan Village, Dushan County, Guizhou Province, China	DS20211005005	PP813237	PP814416
O. kweichowensis	Qishan Village, Dushan County, Guizhou Province, China	DS20211005006	PP813238	PP814417
O. kweichowensis	Qishan Village, Dushan County, Guizhou Province, China	DS20211005007	PP813239	PP814418
O. kweichowensis	Qishan Village, Dushan County, Guizhou Province, China	DS20211005008	PP813240	PP814419
O. kweichowensis	Qishan Village, Dushan County, Guizhou Province, China	DS20211005009	PP813241	PP814420
O. kweichowensis	Qishan Village, Dushan County, Guizhou Province, China	DS20211005010	PP813242	PP814421
O. kweichowensis	Qishan Village, Dushan County, Guizhou Province, China	DS20211005011	PP813243	PP814422
O. kweichowensis	Qishan Village, Dushan County, Guizhou Province, China	DS20211005012	PP813244	PP814423
O. kweichowensis	Qishan Village, Dushan County, Guizhou Province, China	DS20211005013	PP813245	PP814424
O. kweichowensis	Qishan Village, Dushan County, Guizhou Province, China	DS20211005014	PP813246	PP814425
O. kweichowensis	Qishan Village, Dushan County, Guizhou Province, China	DS20211005015	PP813247	PP814426
O. kweichowensis	Qishan Village, Dushan County, Guizhou Province, China	DS20211005016	PP813248	PP814427
O. kweichowensis	Qishan Village, Dushan County, Guizhou Province, China	DS20211005017	PP813249	PP814428
O. kweichowensis	Shaxi Village, Dejiang County, Guizhou Province, China	DJ20160530005	PP813250	PP814429
O. kweichowensis	Shaxi Village, Dejiang County, Guizhou Province, China	DJ20160531006	PP813251	PP814430
O. kweichowensis	Shaxi Village, Dejiang County, Guizhou Province, China	DJ20160531007	PP813252	PP814431
O. kweichowensis	Nangan Town, Dejiang County, Guizhou Province, China	DJ20160531001	PP813253	PP814432
O. kweichowensis	Nangan Town, Dejiang County, Guizhou Province, China	DJ20160531005	PP813254	PP814433
O. kweichowensis	Nangan Town, Dejiang County, Guizhou Province, China	DJ20160531002	PP813255	PP814434
O. kweichowensis	Nangan Town, Dejiang County, Guizhou Province, China	DJ20160531003	PP813256	PP814435
O. kweichowensis	Youshahe, Dafang County, Guizhou Province, China	DF20210812042	PP813257	PP814436
O. kweichowensis	Youshahe, Dafang County, Guizhou Province, China	DF20210813005	PP813258	PP814437
O. kweichowensis	Youshahe, Dafang County, Guizhou Province, China	DF20210813006	PP813259	PP814438
O. kweichowensis	Youshahe, Dafang County, Guizhou Province, China	DF20210813007	PP813260	PP814439
O. kweichowensis	Youshahe, Dafang County, Guizhou Province, China	DF20210512001	PP813261	PP814440
O. kweichowensis	Cenggong County, Guizhou Province, China	CG20210801010	PP813262	PP814441
O. kweichowensis	Cenggong County, Guizhou Province, China	CG20210801011	PP813263	PP814442
O. kweichowensis	Cenggong County, Guizhou Province, China	CG20210801012	PP813264	PP814443
O. kweichowensis	Cenggong County, Guizhou Province, China	CG20210801013	PP813265	PP814444
O. kweichowensis	Cenggong County, Guizhou Province, China	CG20210801014	PP813266	PP814445
O. kweichowensis	Cenggong County, Guizhou Province, China	CG20210801015	PP813267	PP814446
O. kweichowensis	Cenggong County, Guizhou Province, China	CG20210801016	PP813268	PP814447
O. kweichowensis	Cenggong County, Guizhou Province, China	CG20210801017	PP813269	PP814448
O. kweichowensis	Cenggong County, Guizhou Province, China	CG20210801018	PP813270	PP814449
O. kweichowensis	Cenggong County, Guizhou Province, China	CG20210801019	PP813271	PP814450
O. kweichowensis	Cenggong County, Guizhou Province, China	CG20210801020	PP813272	PP814451
O. kweichowensis	Cenggong County, Guizhou Province, China	CG20210801021	PP813273	PP814452
O. kweichowensis	Cenggong County, Guizhou Province, China	CG20210801022	PP813274	PP814453
O. kweichowensis	Cenggong County, Guizhou Province, China	CG20210801023	PP813275	PP814454
O. kweichowensis	Cenggong County, Guizhou Province, China	CG20210801024	PP813276	PP814455
O. kweichowensis	Xiazhai Village, Bozhou District, Guizhou Province, China	BZ20211002002	PP813277	PP814456
O. kweichowensis	Xiazhai Village, Bozhou District, Guizhou Province, China	BZ20211002003	PP813278	PP814457
O. kweichowensis	Xiazhai Village, Bozhou District, Guizhou Province, China	BZ20211002004	PP813279	PP814458
O. kweichowensis	Xiazhai Village, Bozhou District, Guizhou Province, China	BZ20211002005	PP813280	PP814459
O. kweichowensis	Xiazhai Village, Bozhou District, Guizhou Province, China	BZ20211002006	PP813281	PP814460
O. kweichowensis	Xiazhai Village, Bozhou District, Guizhou Province, China	BZ20211002007	PP813282	PP814461
O. kweichowensis	Xiazhai Village, Bozhou District, Guizhou Province, China	BZ20211002008	PP813283	PP814462
O. kweichowensis	Xiazhai Village, Bozhou District, Guizhou Province, China	BZ20211002009	PP813284	PP814463
O. kweichowensis	Xiazhai Village, Bozhou District, Guizhou Province, China	BZ20211002010	PP813285	PP814464
O. kweichowensis	Xiazhai Village, Bozhou District, Guizhou Province, China	BZ20211002011	PP813286	PP814465
O. kweichowensis	Xiazhai Village, Bozhou District, Guizhou Province, China	BZ20211002012	PP813287	PP814466
O. kweichowensis	Xiazhai Village, Bozhou District, Guizhou Province, China	BZ20211002013	PP813288	PP814467
O. kweichowensis	Xiazhai Village, Bozhou District, Guizhou Province, China	BZ20211002014	PP813289	PP814468
O. kweichowensis	Xiazhai Village, Bozhou District, Guizhou Province, China	BZ20211002015	PP813290	PP814469
O. kweichowensis	Xiazhai Village, Bozhou District, Guizhou Province, China	BZ20211002016	PP813291	PP814470
O. kweichowensis	Xiazhai Village, Bozhou District, Guizhou Province, China	BZ20211002017	PP813292	PP814471
O. kweichowensis	Xiazhai Village, Bozhou District, Guizhou Province, China	BZ20211002018	PP813293	PP814472
O. kweichowensis	Xiazhai Village, Bozhou District, Guizhou Province, China	BZ20211002019	PP813294	PP814473
O. kweichowensis	Xiazhai Village, Bozhou District, Guizhou Province, China	BZ20211002020	PP813295	PP814474
O. kweichowensis	Xiazhai Village, Bozhou District, Guizhou Province, China	BZ20211002021	PP813296	PP814475
O. kweichowensis	Heshun Village, Yongfu County, Guangxi Province, China	YF20210718007	PP813297	PP814476
O. kweichowensis	Heshun Village, Yongfu County, Guangxi Province, China	YF20210718009	PP813298	PP814477
O. kweichowensis	Heshun Village, Yongfu County, Guangxi Province, China	YF20210718011	PP813299	PP814478
O. kweichowensis	Heshun Village, Yongfu County, Guangxi Province, China	YF20210718012	PP813300	PP814479
O. kweichowensis	Heshun Village, Yongfu County, Guangxi Province, China	YF20210718013	PP813301	PP814480
O. kweichowensis	Heshun Village, Yongfu County, Guangxi Province, China	YF20210718014	PP813302	PP814481
O. kweichowensis	Heshun Village, Yongfu County, Guangxi Province, China	YF20210718001	PP813303	PP814482
O. kweichowensis	Heshun Village, Yongfu County, Guangxi Province, China	YF20210718002	PP813304	PP814483
O. kweichowensis	Heshun Village, Yongfu County, Guangxi Province, China	YF20210718004	PP813305	PP814484
O. kweichowensis	Heshun Village, Yongfu County, Guangxi Province, China	YF20210718005	PP813306	PP814485
O. kweichowensis	Heshun Village, Yongfu County, Guangxi Province, China	YF20210718006	PP813307	PP814486
O. kweichowensis	Damingshan, Wuming District, Guangxi Province, China	WM20210721001	PP813308	PP814487
O. kweichowensis	Damingshan, Wuming District, Guangxi Province, China	WM20210721002	PP813309	PP814488
O. kweichowensis	Damingshan, Wuming District, Guangxi Province, China	WM20210721003	PP813310	PP814489
O. kweichowensis	Damingshan, Wuming District, Guangxi Province, China	WM20210721004	PP813311	PP814490
O. kweichowensis	Damingshan, Wuming District, Guangxi Province, China	WM20210721005	PP813312	PP814491
O. kweichowensis	Damingshan, Wuming District, Guangxi Province, China	20042918	PP813313	PP814492
O. kweichowensis	Damingshan, Wuming District, Guangxi Province, China	20042919	PP813314	PP814493
O. kweichowensis	Damingshan, Wuming District, Guangxi Province, China	20042920	PP813315	PP814494
O. kweichowensis	Damingshan, Wuming District, Guangxi Province, China	SYS a005946	PP813316	PP814495
O. kweichowensis	Damingshan, Wuming District, Guangxi Province, China	SYS a005210	PP813317	PP814496
O. kweichowensis	Damingshan, Wuming District, Guangxi Province, China	SYS a005211	PP813318	PP814497
O. kweichowensis	Damingshan, Wuming District, Guangxi Province, China	SYS a005212	PP813319	PP814498
O. kweichowensis	Damingshan, Wuming District, Guangxi Province, China	SYS a005214	PP813320	PP814499
O. kweichowensis	Yangmeiao, Rongshui County, Guangxi Province, China	RS20210724044	PP813321	PP814500
O. kweichowensis	Yangmeiao, Rongshui County, Guangxi Province, China	RS20210724045	PP813322	PP814501
O. kweichowensis	Yangmeiao, Rongshui County, Guangxi Province, China	RS20210724062	PP813323	PP814502
O. kweichowensis	Qingshuitan, Rongshui County, Guangxi Province, China	RS20210724011	PP813324	PP814503
O. kweichowensis	Qingshuitan, Rongshui County, Guangxi Province, China	RS20210724012	PP813325	PP814504
O. kweichowensis	Qingshuitan, Rongshui County, Guangxi Province, China	RS20210724013	PP813326	PP814505
O. kweichowensis	Qingshuitan, Rongshui County, Guangxi Province, China	RS20210724014	PP813327	PP814506
O. kweichowensis	Qingshuitan, Rongshui County, Guangxi Province, China	RS20210724015	PP813328	PP814507
O. kweichowensis	Qingshuitan, Rongshui County, Guangxi Province, China	RS20210724016	PP813329	PP814508
O. kweichowensis	Qingshuitan, Rongshui County, Guangxi Province, China	RS20210724017	PP813330	PP814509
O. kweichowensis	Qingshuitan, Rongshui County, Guangxi Province, China	RS20210724018	PP813331	PP814510
O. kweichowensis	Xiejiepo, Nandang County, Guangxi Province, China	ND20210722001	PP813332	PP814511
O. kweichowensis	Xiejiepo, Nandang County, Guangxi Province, China	ND20210722002	PP813333	PP814512
O. kweichowensis	Xiejiepo, Nandang County, Guangxi Province, China	ND20210722003	PP813334	PP814513
O. kweichowensis	Xiejiepo, Nandang County, Guangxi Province, China	ND20210722004	PP813335	PP814514
O. kweichowensis	Xiejiepo, Nandang County, Guangxi Province, China	ND20210722005	PP813336	PP814515
O. kweichowensis	Xiejiepo, Nandang County, Guangxi Province, China	ND20210722006	PP813337	PP814516
O. kweichowensis	Xiejiepo, Nandang County, Guangxi Province, China	ND20210722007	PP813338	PP814517
O. kweichowensis	Xiejiepo, Nandang County, Guangxi Province, China	ND20210722008	PP813339	PP814518
O. kweichowensis	Xiejiepo, Nandang County, Guangxi Province, China	ND20210722009	PP813340	PP814519
O. kweichowensis	Xiejiepo, Nandang County, Guangxi Province, China	ND20210722010	PP813341	PP814520
O. kweichowensis	Xiejiepo, Nandang County, Guangxi Province, China	ND20210722011	PP813342	PP814521
O. kweichowensis	Xiejiepo, Nandang County, Guangxi Province, China	ND20210722012	PP813343	PP814522
O. kweichowensis	Xiejiepo, Nandang County, Guangxi Province, China	ND20210722013	PP813344	PP814523
O. kweichowensis	Xiejiepo, Nandang County, Guangxi Province, China	ND20210722014	PP813345	PP814524
O. kweichowensis	Xiejiepo, Nandang County, Guangxi Province, China	ND20210722015	PP813346	PP814525
O. kweichowensis	Xiejiepo, Nandang County, Guangxi Province, China	ND20210722016	PP813347	PP814526
O. kweichowensis	Xiejiepo, Nandang County, Guangxi Province, China	ND20210722017	PP813348	PP814527
O. kweichowensis	Dalushan, Nandang County, Guangxi Province, China	ND20210722050	PP813349	PP814528
O. kweichowensis	Dalushan, Nandang County, Guangxi Province, China	ND20210722051	PP813350	PP814529
O. kweichowensis	Dalushan, Nandang County, Guangxi Province, China	ND20210722052	PP813351	PP814530
O. kweichowensis	Longsheng County, Guangxi Province, China	LS20210725037	PP813352	PP814531
O. kweichowensis	Longsheng County, Guangxi Province, China	LS20210725038	PP813353	PP814532
O. kweichowensis	Longsheng County, Guangxi Province, China	LS20210725039	PP813354	PP814533
O. kweichowensis	Longsheng County, Guangxi Province, China	LS20210725040	PP813355	PP814534
O. kweichowensis	Longsheng County, Guangxi Province, China	LS20210725041	PP813356	PP814535
O. kweichowensis	Longsheng County, Guangxi Province, China	LS20210725042	PP813357	PP814536
O. kweichowensis	Longsheng County, Guangxi Province, China	LS20210725043	PP813358	PP814537
O. kweichowensis	Longsheng County, Guangxi Province, China	LS20210725044	PP813359	PP814538
O. kweichowensis	Longsheng County, Guangxi Province, China	LS20210725045	PP813360	PP814539
O. kweichowensis	Longsheng County, Guangxi Province, China	LS20210725046	PP813361	PP814540
O. kweichowensis	Zhumiaohe, Lingui District, Guangxi Province, China	LG20210717051	PP813362	PP814541
O. kweichowensis	Zhumiaohe, Lingui District, Guangxi Province, China	LG20210717052	PP813363	PP814542
O. kweichowensis	Zhumiaohe, Lingui District, Guangxi Province, China	LG20210717053	PP813364	PP814543
O. kweichowensis	Zhumiaohe, Lingui District, Guangxi Province, China	LG20210717055	PP813365	PP814544
O. kweichowensis	Zhumiaohe, Lingui District, Guangxi Province, China	LG20210717057	PP813366	PP814545
O. kweichowensis	Zhumiaohe, Lingui District, Guangxi Province, China	LG20210717058	PP813367	PP814546
O. kweichowensis	Zhumiaohe, Lingui District, Guangxi Province, China	LG20210717091	PP813368	PP814547
O. kweichowensis	Zhumiaohe, Lingui District, Guangxi Province, China	LG20210717092	PP813369	PP814548
O. kweichowensis	Zhumiaohe, Lingui District, Guangxi Province, China	LG20210717097	PP813370	PP814549
O. kweichowensis	Zhumiaohe, Lingui District, Guangxi Province, China	LG20210717098	PP813371	PP814550
O. kweichowensis	Zhumiaohe, Lingui District, Guangxi Province, China	LG20210717044	PP813372	PP814551
O. kweichowensis	Zhumiaohe, Lingui District, Guangxi Province, China	LG20210717045	PP813373	PP814552
O. kweichowensis	Zhumiaohe, Lingui District, Guangxi Province, China	LG20210717046	PP813374	PP814553
O. kweichowensis	Zhumiaohe, Lingui District, Guangxi Province, China	LG20210717047	PP813375	PP814554
O. kweichowensis	Zhumiaohe, Lingui District, Guangxi Province, China	LG20210717087	PP813376	PP814555
O. kweichowensis	Sanmenhe, Lingui District, Guangxi Province, China	LG20210717067	PP813377	PP814556
O. kweichowensis	Sanmenhe, Lingui District, Guangxi Province, China	LG20210717069	PP813378	PP814557
O. kweichowensis	Sanmenhe, Lingui District, Guangxi Province, China	LG20210717070	PP813379	PP814558
O. kweichowensis	Huangsha, Lingui District, Guangxi Province, China	LG20210717001	PP813380	PP814559
O. kweichowensis	Huangsha, Lingui District, Guangxi Province, China	LG20210717002	PP813381	PP814560
O. kweichowensis	Huangsha, Lingui District, Guangxi Province, China	LG20210717004	PP813382	PP814561
O. kweichowensis	Huangsha, Lingui District, Guangxi Province, China	LG20210717005	PP813383	PP814562
O. kweichowensis	Huangsha, Lingui District, Guangxi Province, China	LG20210717006	PP813384	PP814563
O. kweichowensis	Huangsha, Lingui District, Guangxi Province, China	LG20210717007	PP813385	PP814564
O. kweichowensis	Huangsha, Lingui District, Guangxi Province, China	LG20210717008	PP813386	PP814565
O. kweichowensis	Huangsha, Lingui District, Guangxi Province, China	LG20210717009	PP813387	PP814566
O. kweichowensis	Huangsha, Lingui District, Guangxi Province, China	LG20210717010	PP813388	PP814567
O. kweichowensis	Huangsha, Lingui District, Guangxi Province, China	LG20210717011	PP813389	PP814568
O. kweichowensis	Huangsha, Lingui District, Guangxi Province, China	LG20210717012	PP813390	PP814569
O. kweichowensis	Huangsha, Lingui District, Guangxi Province, China	LG20210717013	PP813391	PP814570
O. kweichowensis	Huangsha, Lingui District, Guangxi Province, China	LG20210717014	PP813392	PP814571
O. kweichowensis	Huangsha, Lingui District, Guangxi Province, China	LG20210717015	PP813393	PP814572
O. kweichowensis	Huangsha, Lingui District, Guangxi Province, China	LG20210717016	PP813394	PP814573
O. kweichowensis	Huangsha, Lingui District, Guangxi Province, China	LG20210717017	PP813395	PP814574
O. kweichowensis	Huangsha, Lingui District, Guangxi Province, China	LG20210717018	PP813396	PP814575
O. kweichowensis	Huangsha, Lingui District, Guangxi Province, China	LG20210717019	PP813397	PP814576
O. kweichowensis	Huangsha, Lingui District, Guangxi Province, China	LG20210717088	PP813398	PP814577
O. kweichowensis	Dayan Villang, Lingui District, Guangxi Province, China	LG20210717073	PP813399	PP814578
O. kweichowensis	Dayan Villang, Lingui District, Guangxi Province, China	LG20210717074	PP813400	PP814579
O. kweichowensis	Dayan Villang, Lingui District, Guangxi Province, China	LG20210717076	PP813401	PP814580
O. kweichowensis	Dayaoshang, Jinsiu County, Guangxi Province, China	SYS a004861	PP813402	PP814581
O. kweichowensis	Dayaoshang, Jinsiu County, Guangxi Province, China	200805097	PP813403	PP814582
O. kweichowensis	Cengwanglaoshan, Tianlin County, Guangxi Province, China	SYS a005176	PP813404	PP814583
O. kweichowensis	Tudi Town, Wulong District, Chongqing City, China	WL20220802002	PP813405	PP814584
O. kweichowensis	Tudi Town, Wulong District, Chongqing City, China	WL20220802003	PP813406	PP814585
O. kweichowensis	Tudi Town, Wulong District, Chongqing City, China	WL20220802005	PP813407	PP814586
O. kweichowensis	Tudi Town, Wulong District, Chongqing City, China	WL20220802006	PP813408	PP814587
O. kweichowensis	Tudi Town, Wulong District, Chongqing City, China	WL20220802007	PP813409	PP814588
O. kweichowensis	Tudi Town, Wulong District, Chongqing City, China	WL20220802009	PP813410	PP814589
O. kweichowensis	Tudi Town, Wulong District, Chongqing City, China	WL20220802010	PP813411	PP814590
O. kweichowensis	Tudi Town, Wulong District, Chongqing City, China	WL20220802011	PP813412	PP814591
O. schmackeri	Wenzhou, Zhejiang	HCK-WZ-001	KX233866	KX233866
Rana chensinensis	/	/	KF898356	KF898356
Quasipaa boulengeri	Luoping, Yunnan Province, China	JFW-LPS-002	KX233867	KX233867
