# Supplementary material for: Phylogeography and Species Distribution Modeling of Guizhou Odorous Frog ( Odorrana kweichowensis ) Endemic to Southern China Karst Region
Source: Ecol Evol. 2025 Sep 14;15(9):e72160. doi: 10.1002/ece3.72160 (PMC12434189; doi:10.1002/ece3.72160)
Supplement: Supplementary file 7 — Table S2: Occurrence from field survey and literatures used for ENMs analysis in this study. [file ECE3-15-e72160-s009.xls]

## Sheet: Sheet1
Table S2. Occurrence sites from field survey and literatures used for SDMs analysis in this study.
Species	Longtitude	Latitude	Source
O. kweichowensis	107.067	27.3654	This study
O. kweichowensis	108.607	27.2558	This study
O. kweichowensis	107.88	28.274	This study
O. kweichowensis	107.921	28.3205	This study
O. kweichowensis	107.609	25.8035	This study
O. kweichowensis	107.373	26.3731	This study
O. kweichowensis	107.492	26.4058	This study
O. kweichowensis	107.509	29.0781	This study
O. kweichowensis	107.805	27.6782	This study
O. kweichowensis	107.505	26.6318	This study
O. kweichowensis	107.239	26.3468	This study
O. kweichowensis	107.246	26.3547	This study
O. kweichowensis	107.67	26.9383	This study
O. kweichowensis	108.66	27.6465	This study
O. kweichowensis	106.001	27.5374	This study
O. kweichowensis	107.854	26.6871	This study
O. kweichowensis	107.033	26.9092	This study
O. kweichowensis	108.204	25.5593	This study
O. kweichowensis	108.09	25.5954	This study
O. kweichowensis	108.268	25.5368	This study
O. kweichowensis	108.073	25.2901	This study
O. kweichowensis	109.972	25.4518	This study
O. kweichowensis	109.935	25.5196	This study
O. kweichowensis	109.916	25.5042	This study
O. kweichowensis	109.979	25.5997	This study
O. kweichowensis	110.011	25.4313	This study
O. kweichowensis	110.225	25.8461	This study
O. kweichowensis	107.388	26.4381	This study
O. kweichowensis	107.461	28.1242	This study
O. kweichowensis	107.403	27.4283	This study
O. kweichowensis	107.603	24.9274	This study
O. kweichowensis	107.442	24.8065	This study
O. kweichowensis	107.074	26.0575	This study
O. kweichowensis	106.245	27.6863	This study
O. kweichowensis	106.24	27.695	This study
O. kweichowensis	107.757	27.2664	This study
O. kweichowensis	108.678	25.2279	This study
O. kweichowensis	108.795	25.1971	This study
O. kweichowensis	108.242	26.9733	This study
O. kweichowensis	108.162	27.8144	This study
O. kweichowensis	108.077	27.2916	This study
O. kweichowensis	107.13	28.3128	This study
O. kweichowensis	107.276	28.1725	This study
O. kweichowensis	107.275	28.2436	This study
O. kweichowensis	107.979	28.7129	This study
O. kweichowensis	106.891	26.7856	This study
O. kweichowensis	108.362	23.5422	This study
O. kweichowensis	106.85	27.2053	This study
O. kweichowensis	106.445	28.197	This study
O. kweichowensis	110.131	24.776	This study
O. kweichowensis	108.286	28.5122	This study
O. kweichowensis	108.266	28.6547	This study
O. kweichowensis	107.707	27.612	This study
O. kweichowensis	107.572	28.2012	This study
O. kweichowensis	106.234	25.6426	This study
O. kweichowensis	108.384	27.1951	This study
O. kweichowensis	105.924	27.4372	This study
O. kweichowensis	107.952	25.9273	This study
O. kweichowensis	107.641	26.9798	This study
O. kweichowensis	106.433	25.2172	This study
O. kweichowensis	107.922	26.2385	This study
O. kweichowensis	106.659	26.43	This study
O. kweichowensis	106.905	28.6232	This study
O. kweichowensis	106.996	28.6329	This study
O. kweichowensis	107.422	29.0646	This study
O. kweichowensis	107.041	29.0034	Zhu, 2016
O. kweichowensis	107.842	28.2542	Zhu, 2016
O. kweichowensis	106.392	27.7387	Zhu, 2016
O. kweichowensis	105.924	27.4374	Zhu, 2016
O. kweichowensis	107.307	26.3681	Zhu, 2016
O. kweichowensis	107.951	25.9265	Zhu, 2016
O. kweichowensis	108.056	25.2595	Zhu, 2016
O. kweichowensis	107.616	24.9144	Zhu, 2016
O. kweichowensis	108.362	23.5421	Zhu, 2016
O. kweichowensis	110.037	25.5345	Zhu, 2016
O. kweichowensis	110.211	25.8863	Zhu, 2016
O. kweichowensis	108.108	26.1981	Jiang et al. 2022
O. kweichowensis	107.931	26.1986	Jiang et al. 2022
O. kweichowensis	107.932	26	Jiang et al. 2022
O. kweichowensis	107.713	25.9358	Jiang et al. 2022
O. kweichowensis	107.81	25.9436	Jiang et al. 2022
O. kweichowensis	107.639	25.8493	Jiang et al. 2022
O. kweichowensis	107.659	26.9294	Jiang et al. 2022
O. kweichowensis	107.923	25.2919	Jiang et al. 2022
O. kweichowensis	108.099	25.312	Jiang et al. 2022
O. kweichowensis	107.323	25.8224	Jiang et al. 2022
O. kweichowensis	106.965	27.0579	Jiang et al. 2022
O. kweichowensis	108.116	27.1127	Jiang et al. 2022
O. kweichowensis	108.097	27.0574	Jiang et al. 2022
O. kweichowensis	108.007	27.0359	Jiang et al. 2022
O. kweichowensis	106.004	27.5409	Jiang et al. 2022
O. kweichowensis	106.03	27.5058	Jiang et al. 2022
O. kweichowensis	106.346	27.7911	Jiang et al. 2022
O. kweichowensis	107.158	28.1435	Jiang et al. 2022
O. kweichowensis	107.082	28.0932	Jiang et al. 2022
O. kweichowensis	107.156	28.3213	Jiang et al. 2022
O. kweichowensis	107.608	29.1519	Jiang et al. 2022
O. kweichowensis	107.846	28.2507	Jiang et al. 2022
O. kweichowensis	108.244	28.6589	Jiang et al. 2022
O. kweichowensis	108.208	28.6593	Jiang et al. 2022
O. kweichowensis	108.16	28.6581	Jiang et al. 2022
O. kweichowensis	107.575	28.2095	Jiang et al. 2022
O. kweichowensis	107.456	27.6762	Jiang et al. 2022
O. kweichowensis	107.641	28.0902	Jiang et al. 2022
O. kweichowensis	107.698	27.0836	Jiang et al. 2022
O. kweichowensis	107.648	26.9821	Jiang et al. 2022
O. kweichowensis	107.199	26.4792	Jiang et al. 2022
O. kweichowensis	107.309	26.4632	Jiang et al. 2022
O. kweichowensis	107.11	26.634	Jiang et al. 2022
O. kweichowensis	108.638	27.9677	Jiang et al. 2022
O. kweichowensis	108.771	27.8486	Jiang et al. 2022
O. kweichowensis	108.024	25.2521	Jiang et al. 2022
O. kweichowensis	107.983	25.2074	Jiang et al. 2022
O. kweichowensis	107.943	25.1919	Jiang et al. 2022
O. kweichowensis	107.917	25.4433	Jiang et al. 2022
O. kweichowensis	107.884	25.7566	Jiang et al. 2022
O. kweichowensis	107.898	25.6923	Jiang et al. 2022
O. kweichowensis	107.59	25.504	Jiang et al. 2022
O. kweichowensis	107.586	25.4532	Jiang et al. 2022
O. kweichowensis	107.604	25.5263	Jiang et al. 2022
O. kweichowensis	107.691	25.561	Jiang et al. 2022
O. kweichowensis	107.96	25.5301	Jiang et al. 2022
O. kweichowensis	107.741	25.3035	Jiang et al. 2022
O. kweichowensis	107.741	25.3141	Jiang et al. 2022
O. kweichowensis	107.677	25.3434	Jiang et al. 2022
O. kweichowensis	107.325	25.7557	Jiang et al. 2022
O. kweichowensis	107.967	26.9967	Jiang et al. 2022
O. kweichowensis	108.064	27.1121	Jiang et al. 2022
O. kweichowensis	108.078	27.1807	Jiang et al. 2022
O. kweichowensis	108.083	27.29	Jiang et al. 2022
O. kweichowensis	106.893	25.8951	Jiang et al. 2022
O. kweichowensis	107.059	26.0568	Jiang et al. 2022
O. kweichowensis	106.12	27.5144	Jiang et al. 2022
O. kweichowensis	105.956	27.5643	Jiang et al. 2022
O. kweichowensis	106.066	27.6531	Jiang et al. 2022
O. kweichowensis	106.445	27.7686	Jiang et al. 2022
O. kweichowensis	106.501	27.8561	Jiang et al. 2022
O. kweichowensis	107.161	28.2149	Jiang et al. 2022
O. kweichowensis	107.162	28.2862	Jiang et al. 2022
O. kweichowensis	106.944	28.389	Jiang et al. 2022
O. kweichowensis	107.084	28.5146	Jiang et al. 2022
O. kweichowensis	107.043	28.6062	Jiang et al. 2022
O. kweichowensis	107.128	28.6496	Jiang et al. 2022
O. kweichowensis	106.694	28.2947	Jiang et al. 2022
O. kweichowensis	106.782	27.9471	Jiang et al. 2022
O. kweichowensis	106.825	28.015	Jiang et al. 2022
O. kweichowensis	107.545	29.0982	Jiang et al. 2022
O. kweichowensis	107.579	29.115	Jiang et al. 2022
O. kweichowensis	107.659	29.103	Jiang et al. 2022
O. kweichowensis	107.665	29.0214	Jiang et al. 2022
O. kweichowensis	107.836	28.2406	Jiang et al. 2022
O. kweichowensis	107.719	28.3352	Jiang et al. 2022
O. kweichowensis	107.863	28.3177	Jiang et al. 2022
O. kweichowensis	108.111	28.743	Jiang et al. 2022
O. kweichowensis	108.201	28.7725	Jiang et al. 2022
O. kweichowensis	108.219	28.8338	Jiang et al. 2022
O. kweichowensis	108.332	28.2246	Jiang et al. 2022
O. kweichowensis	108.402	28.2995	Jiang et al. 2022
O. kweichowensis	108.346	28.3817	Jiang et al. 2022
O. kweichowensis	108.189	28.2415	Jiang et al. 2022
O. kweichowensis	107.699	28.3962	Jiang et al. 2022
O. kweichowensis	107.433	27.901	Jiang et al. 2022
O. kweichowensis	107.306	27.72	Jiang et al. 2022
O. kweichowensis	107.636	28.1846	Jiang et al. 2022
O. kweichowensis	107.838	28.0829	Jiang et al. 2022
O. kweichowensis	107.158	28.1275	Li et al. 2015
O. kweichowensis	106.422	24.4686	This study
O. kweichowensis	107.899	29.5448	This study
O. kweichowensis	110.286	24.0302	This study
O. kweichowensis	108.478	27.5119	This study
