# Supplementary material for: Phylogeography and Species Distribution Modeling of Guizhou Odorous Frog ( Odorrana kweichowensis ) Endemic to Southern China Karst Region
Source: Ecol Evol. 2025 Sep 14;15(9):e72160. doi: 10.1002/ece3.72160 (PMC12434189; doi:10.1002/ece3.72160)
Supplement: Supplementary file 8 — Table S3: Bioclimatic variables for ENMs. [file ECE3-15-e72160-s005.xls]

## Sheet: Sheet1
Table S3 Bioclimaic variables for SDMs.
Variable	Description
Bio01	Annual mean temperature
Bio02	Mean Diurnal Range
Bio03	Isothermality
Bio04	Temperature Seasonality
Bio05	Max Temperature of Warmest Month
Bio06	Min Temperature of Coldest Month
Bio07	Temperature Annual Range
Bio08	Mean Temperature of WettestQuarter
Bio09	Mean Temperature of Driest Quarter
Bio10	Mean Temperature of Warmest Quarter
Bio11	Mean Temperature of Coldest Quarter
Bio12	Annual Precipitation
Bio13	Precipitation of Wettest Month
Bio14	Precipitation of Driest Month
Bio15	Precipitation Seasonality
Bio16	Precipitation of Wettest Quarter
Bio17	Precipitation of Driest Quarter
Bio18	Precipitation of Warmest Quarter
Bio19	Precipitation of Coldest Quarter
Alt	Altitude
