# Supplementary material for: Phylogeography and Species Distribution Modeling of Guizhou Odorous Frog ( Odorrana kweichowensis ) Endemic to Southern China Karst Region
Source: Ecol Evol. 2025 Sep 14;15(9):e72160. doi: 10.1002/ece3.72160 (PMC12434189; doi:10.1002/ece3.72160)
Supplement: Supplementary file 9 — Table S4: Population distribution, codes, haplotypes, and genetic diversity of O. kweichowensis . [file ECE3-15-e72160-s004.xls]

## Sheet: Sheet2
Table S4 Population distribution, codes, haplotypes, and genetic diversity of O. kweichowensis.
Locality	Code	Longitude	Latitude	haplotype diversity	NO.	haplotype diversity (Hd)	nucleotide diversity (π)
Ziyun County, Guizhou Province, China	ZY	106.234	25.6426	H1	6	0	0
Zhenyuan County, Guizhou Province, China	ZYL	108.384	27.1951	H1, H2	9	0.5	0.00034
Zhengan County, Guizhou Province, China	ZA	107.572	28.2012	H3, H4, H5	3	1	0.00183
Xiaoujiang, Yuqing County, Guizhou Province, China	YQX	107.757	27.2664	H1, H2	28	0.423	0.00029
Shazhui Village, Yuqing County, Guizhou Province, China	YQS	107.707	27.612	H1, H2, H6	18	0.523	0.00039
Huantu Town, Yanhe County, Guizhou Province, China	YHH	108.266	28.6547	H1,H2,H7,H8,H9,H10	18	0.49	0.00046
Guanzhou Town, Yanhe County, Guizhou Province, China	YHG	108.291	28.509	H1,H11	3	0.667	0.00091
Xishui County, Guizhou Province, China	XS	106.445	28.197	H1, H12, H13, H14	20	0.711	0.00071
Wenquan Town, Xifeng County, Guizhou Province, China	XF	106.85	27.2053	H1	8	0	0
Sanglang Town, Wangmo County, Guizhou Province, China	WMS	106.433	25.2172	H1	8	0	0
Changjiao Village, Wuchuan County, Guizhou Province, China	WC	107.979	28.7129	H1,H5,H15, H16	18	0.627	0.00087
Zhujiashan, Wengan County, Guizhou Province, China	WA	107.641	26.9798	H1, H2, H17	9	0.417	0.0003
Wangcao, Suiyang, County, Guizhou Province, China	SYW	107.13	28.3128	H1	4	0	0
Shuanghe, Suiyang, County, Guizhou Province, China	SYS	107.275	28.2436	H1, H5, H18	4	0.833	0.00068
Siling Town, Sinan County, Guizhou Province, China	SN	108.162	27.8144	H1,H2,H19,H20,H21	24	0.667	0.00058
Yaorenshan, Sandu, County, Guizhou Province, China	SDY	107.952	25.9273	H1	3	0	0
Jiuqian Town, sandu County, Guizhou Province, China	SDJ	108.09	25.5954	H1,H22,H23,H24,H25,H26,H27	28	0.492	0.00038
Toudaohe, Shibing County, Guizhou Province, China	SBT	108.242	26.9733	H1，H12, H11	12	0.545	0.00041
Fodingshan, Shibing County, Guizhou Province, China	SBF	108.077	27.2916	H1, H2,H28, H29	10	0.844	0.00084
Wuma Town, Renhuai City, Guizhou Province, China	RHW	106.245	27.6863	H1, H14	25	0.074	0.0001
Sanyuan Village, Renhuai City, Guizhou Province, China	RHS	106.24	27.695	H1	2	0	0
Zhangbu Town, Pingtang County, Guizhou Province, China	PT	107.074	26.0575	H1, H30	20	0.395	0.00027
Tijiagou Village, Meitan County, Guizhou Province, China	MTT	107.461	28.1242	H1, H31	5	0.4	0.00027
Shilian Town, Meitan County, Guizhou Province, China	MTS	107.403	27.4284	H1,H32	5	0.4	0.00027
Bamang Town, Majiang County, Guizhou Province, China	MJ	107.388	26.4381	H1, H33	10	0.2	0.00014
Sanchahe, Libo County, Guizhou Province, China	LBS	108.073	25.2901	H1, H29,H34, H35, H36, H37, H38	29	0.603	0.00081
Liuyaohe, Libo County, Guizhou Province, China	LBL	108.268	25.5368	H1, H39	5	0.4	0.00027
Banheng Village, Libo County, Guizhou Province, China	LBB	108.204	25.5593	H1, H40, H41	12	0.318	0.00023
Zijiang, Kaiyang County, Guizhou Province, China	KY	107.033	26.9092	H1, H42,H43, H44, H45	21	0.424	0.00032
Baishuihe, Kaili City, Guizhou Province, China	KL	107.854	26.6871	H1, H2, H25	25	0.397	0.00031
Lengshuihe, Jinsha County, Guizhou Province, China	JS	106.001	27.5374	H1, H46	8	0.25	0.00017
Minxiao Town, Jiangkou County, Guizhou Province, China	JK	108.664	27.6429	H1, H47,H48,H49,H50	16	0.533	0.00075
Zhujiashan, Huangping County, Guizhou Province, China	HP	107.67	26.9383	H1, H2, H51,H52,H53,H54, H55,H56,H57	13	0.936	0.00146
Xiangzhigou, Wudang District, Guizhou Province, China	WD	106.891	26.7856	H1, H27, H42	15	0.562	0.00068
Huaxi park, Huaxi District, Guizhou Province, China	HX	106.659	26.43	H1	1	0	0
Youyi Village, Guiding County, Guizhou Province, China	GDY	107.246	26.3547	H1, H33, H57	17	0.228	0.00016
Changming Town, Guiding County, Guizhou Province, China	GDC	107.239	26.3468	H1	7	0	0
Chonganjiang , Fuquan City, Guizhou Province, China	FQ	107.505	26.6318	H1, H33	11	0.182	0.00012
Xiaohe Village, Fenggang County, Guizhou Province, China	FG	107.805	27.6782	H1, H2,H14	12	0.53	0.00056
Laodongzhai, Danzhai County, Guizhou Province, China	DZL	107.922	26.2385	H1, H25, H58	8	0.464	0.00034
Xiajiagou Village, Daozhen County, Guizhou Province, China	DZX	107.509	29.0781	H1, H59	9	0.222	0.00015
Gaoqiao Village, Duyun City, Guizhou Province, China	DYG	107.492	26.4058	H1, H25	19	0.199	0.00014
Doupengshan, Duyun City, Guizhou Province, China	DYD	107.373	26.3731	H1, H25	8	0.429	0.00029
Qishan Village, Dushan County, Guizhou Province, China	DS	107.609	25.8035	H1, H25， H60, H61	17	0.493	0.00037
Shaxi Village, Dejiang County, Guizhou Province, China	DJS	107.921	28.3205	H1, H5	3	0.667	0.00046
Nangan Town, Dejiang County, Guizhou Province, China	DJN	107.88	28.274	H1, H62	4	0.5	0.00037
Youshahe, Dafang County, Guizhou Province, China	DF	105.93	27.4039	H1	5	0	0
Cenggong County, Guizhou Province, China	CG	108.607	27.2558	H1, H63, H64	15	0.59	0.00046
Xiazhai Village, Bozhou District, Guizhou Province, China	BZ	107.067	27.3654	H1, H13,H32,H65, H66, H67	20	0.516	0.0007
Heshun Village, Yongfu County, Guangxi Province, China	YF	110.131	24.776	H25, H68, H69, H70, H71 ,H72	11	0.873	0.0011
Damingshan, Wuming District, Guangxi Province, China	WMD	108.343	23.5442	H1, H14, H73, H74	13	0.526	0.0006
Yangmeiao, Rongshui County, Guangxi Province, China	RSY	108.795	25.1971	H1, H67	3	0.667	0.00046
Qingshuitan, Rongshui County, Guangxi Province, China	RSQ	108.678	25.2279	H1, H7, H75	8	0.464	0.00034
Xiejiepo, Nandang County, Guangxi Province, China	NDX	107.603	24.9274	H1, H76	17	0.118	8e-05
Dalushan, Nandang County, Guangxi Province, China	NDD	107.442	24.8065	H1	3	1	0
Longsheng County, Guangxi Province, China	LS	110.225	25.8461	H25,H72, H77, H78, H79, H80, H81	10	0.867	0.0017
Zhumiaohe, Lingui District, Guangxi Province, China	LGZ	109.979	25.5997	H25, H79, H82,H83, H84, H85	18	0.621	0.00142
Huangsha, Lingui District, Guangxi Province, China	LGH	109.935	25.5196	H25, H38, H79, H81,H84, H86,H87,H88,H89,H90	19	0.877	0.0015
Dayan Villang, Lingui District, Guangxi Province, China	LGD	109.972	25.4518	H79, H84, H91	3	1	0.00319
Dayaoshang, Jinsiu County, Guangxi Province, China	JX	110.286	24.0302	H25	2	1	0
Cengwanglaoshan, Tianlin County, Guangxi Province, China	TL	106.422	24.4686	H1	1	1	0
Tudi Town, Wulong District, Chongqing City, China	WL	107.899	29.5448	H1, H92, H93, H94	8	0.643	0.00103
