# Supplementary material for: Phylogeography and Species Distribution Modeling of Guizhou Odorous Frog ( Odorrana kweichowensis ) Endemic to Southern China Karst Region
Source: Ecol Evol. 2025 Sep 14;15(9):e72160. doi: 10.1002/ece3.72160 (PMC12434189; doi:10.1002/ece3.72160)
Supplement: Supplementary file 10 — Table S5: F‐statistics (Fst) among the sampling localities of O. kweichowensis . [file ECE3-15-e72160-s007.xls]

## Sheet: Fst
Table S5 F-statistics (Fst) among the populations of O. kweichowensis.
ID	ZY	ZYL	YQX	YQS	YHH	XS	XF	WMS	WC	WA	SN	SDJ	SBT	SBF	RH	PT	MTT	MTS	MJ	LBS	LBL	LBB	KY	KL	JS	JK	HP	WD	GDY	GDC	FQ	FG	DZL	DZX	DYG	DYD	DS	DF	CG	BZ	YF	WMD	RSQ	NDX	LS	LG	LGH	WL
ZY	0
ZYL	0.25	0
YQX	0.704	0.192	0
YQS	0.676	0.236	0	0
YHH	0	0.074	0.437	0.453	0
XS	0.421	0.375	0.546	0.548	0.307	0
XF	0	0.25	0.704	0.676	0	0.421	0
WMS	0	0.25	0.704	0.676	0	0.421	0	0
WC	0.366	0.337	0.507	0.512	0.275	0.392	0.366	0.366	0
WA	0.778	0.363	0.024	0	0.55	0.599	0.778	0.778	0.572	0
SN	0.404	0.012	0.023	0.06	0.23	0.414	0.404	0.404	0.382	0.136	0
SDJ	0.019	0.143	0.508	0.516	0.009	0.324	0.019	0.019	0.289	0.609	0.293	0
SBT	0.697	0.289	0.017	0.003	0.487	0.566	0.697	0.697	0.531	0	0.1	0.546	0
SBF	0.626	0.265	0.073	0.061	0.446	0.534	0.626	0.626	0.502	0.066	0.115	0.501	0.069	0
RH	0	0.205	0.638	0.624	0	0.384	0	0	0.341	0.724	0.366	0.015	0.649	0.587	0
PT	0.211	0.233	0.576	0.574	0.09	0.375	0.211	0.211	0.335	0.664	0.354	0.108	0.6	0.549	0.162	0
MTT	0	0.156	0.55	0.552	0	0.345	0	0	0.305	0.648	0.315	0.011	0.581	0.53	0	0.117	0
MTS	0.75	0.603	0.728	0.711	0.529	0.576	0.75	0.75	0.537	0.765	0.588	0.558	0.721	0.678	0.686	0.622	0.6	0
MJ	0	0.192	0.617	0.608	0	0.379	0	0	0.333	0.707	0.354	0.014	0.634	0.574	0	0.15	0	0.667	0
LBS	0.18	0.202	0.44	0.454	0.123	0.314	0.18	0.18	0.288	0.527	0.291	0.132	0.48	0.387	0.164	0.188	0.141	0.479	0.158	0
LBL	0	0.156	0.55	0.552	0	0.345	0	0	0.305	0.648	0.315	0.011	0.581	0.53	0	0.117	0	0.6	0	0.141	0
LBB	0	0.167	0.571	0.57	0	0.355	0	0	0.314	0.667	0.327	0.012	0.597	0.544	0	0.126	0	0.621	0	0.147	0	0
KY	0.02	0.154	0.533	0.538	0.008	0.337	0.02	0.02	0.299	0.632	0.307	0.019	0.567	0.518	0.015	0.118	0.011	0.583	0.014	0.141	0.011	0.012	0
KL	0.713	0.566	0.697	0.682	0.501	0.558	0.713	0.713	0.52	0.738	0.555	0.505	0.692	0.651	0.652	0.593	0.57	0.731	0.633	0.44	0.57	0.59	0.554	0
JS	0	0.182	0.599	0.593	0	0.37	0	0	0.325	0.691	0.343	0.013	0.62	0.562	0	0.14	0	0.649	0	0.154	0	0	0.013	0.616	0
JK	0.03	0.021	0.31	0.337	0.003	0.271	0.03	0.03	0.24	0.427	0.148	0.026	0.373	0.346	0.026	0.085	0.022	0.453	0.025	0.114	0.022	0.023	0.019	0.426	0.024	0
HP	0.468	0.298	0.261	0.254	0.381	0.434	0.468	0.468	0.434	0.266	0.241	0.412	0.249	0.26	0.437	0.439	0.425	0.549	0.446	0.391	0.425	0.432	0.42	0.528	0.44	0.326	0
WD	0.469	0.412	0.571	0.57	0.346	0.446	0.469	0.469	0.416	0.629	0.441	0.341	0.587	0.554	0.435	0.415	0.387	0.599	0.424	0.343	0.387	0.398	0.361	0.582	0.414	0.304	0.468	0
GDY	0	0.185	0.604	0.597	0	0.372	0	0	0.327	0.696	0.347	0.013	0.624	0.566	0	0.143	0	0.654	0	0.155	0	0	0.013	0.621	0	0.025	0.442	0.417	0
GDC	0	0.25	0.704	0.676	0	0.421	0	0	0.366	0.778	0.404	0.019	0.697	0.626	0	0.211	0	0.75	0	0.18	0	0	0.02	0.713	0	0.03	0.468	0.469	0	0
FQ	0	0.196	0.624	0.614	0	0.382	0	0	0.336	0.713	0.358	0.014	0.639	0.578	0	0.154	0	0.673	0	0.16	0	0	0.014	0.64	0	0.026	0.448	0.428	0	0	0
FG	0.509	0.087	0	0	0.32	0.458	0.509	0.509	0.431	0.026	0	0.384	0.014	0.054	0.46	0.44	0.411	0.627	0.455	0.356	0.411	0.424	0.4	0.596	0.443	0.223	0.179	0.488	0.446	0.509	0.459	0
DZL	0	0.143	0.521	0.528	0	0.33	0	0	0.293	0.622	0.299	0	0.558	0.51	0	0.105	0	0.571	0	0.126	0	0	0.01	0.442	0	0.021	0.416	0.37	0	0	0	0.392	0
DZX	0	0.188	0.609	0.601	0	0.375	0	0	0.264	0.7	0.349	0.013	0.627	0.569	0	0.146	0	0.659	0	0.156	0	0	0.014	0.626	0	0.025	0.443	0.419	0	0	0	0.449	0	0
DYG	0.056	0.203	0.62	0.611	0.013	0.383	0.056	0.056	0.336	0.709	0.359	0.009	0.636	0.576	0.033	0.165	0.019	0.669	0.028	0.157	0.019	0.022	0.031	0.558	0.025	0.034	0.447	0.427	0.026	0.056	0.03	0.458	0	0.027	0
DYD	0.143	0.204	0.558	0.559	0.061	0.361	0.143	0.143	0.321	0.651	0.336	0.045	0.586	0.537	0.11	0.177	0.079	0.605	0.102	0.156	0.079	0.086	0.083	0.337	0.095	0.064	0.432	0.4	0.097	0.143	0.105	0.425	0	0.099	0	0
DS	0.075	0.168	0.52	0.527	0.035	0.336	0.075	0.075	0.3	0.618	0.308	0.026	0.556	0.51	0.06	0.137	0.045	0.569	0.056	0.14	0.045	0.048	0.05	0.392	0.053	0.045	0.418	0.375	0.054	0.075	0.057	0.396	0	0.054	0	0	0
DF	0	0.25	0.704	0.676	0	0.421	0	0	0.366	0.778	0.404	0.019	0.697	0.626	0	0.211	0	0.75	0	0.18	0	0	0.02	0.713	0	0.03	0.468	0.469	0	0	0	0.509	0	0	0.056	0.143	0.075	0
CG	0.444	0.375	0.585	0.583	0.286	0.43	0.444	0.444	0.395	0.653	0.423	0.307	0.602	0.562	0.396	0.376	0.333	0.619	0.381	0.3	0.333	0.348	0.324	0.598	0.368	0.244	0.463	0.46	0.372	0.444	0.386	0.482	0.314	0.375	0.386	0.356	0.323	0.444	0
BZ	0.077	0.142	0.431	0.447	0.048	0.249	0.077	0.077	0.263	0.529	0.261	0.057	0.477	0.443	0.045	0.118	0.056	0.443	0.065	0.136	0.056	0.059	0.059	0.453	0.062	0.053	0.348	0.324	0.063	0.077	0.066	0.321	0.053	0.064	0.073	0.097	0.076	0.077	0.269	0
YF	0.617	0.567	0.639	0.635	0.533	0.558	0.617	0.617	0.53	0.669	0.563	0.531	0.643	0.62	0.596	0.574	0.563	0.654	0.589	0.485	0.563	0.572	0.556	0.249	0.583	0.493	0.544	0.572	0.585	0.617	0.592	0.587	0.498	0.586	0.547	0.449	0.472	0.617	0.579	0.505	0
WMD	0.056	0.137	0.449	0.464	0.032	0.264	0.056	0.056	0.268	0.544	0.267	0.041	0.494	0.458	0.006	0.11	0.039	0.496	0.046	0.132	0.039	0.041	0.043	0.472	0.044	0.041	0.329	0.332	0.044	0.056	0.046	0.321	0.036	0.045	0.056	0.086	0.063	0.056	0.275	0.007	0.516	0
RSQ	0	0.143	0.521	0.528	0	0.33	0	0	0.293	0.622	0.299	0.01	0.558	0.51	0	0.105	0	0.571	0	0.134	0	0	0.01	0.543	0	0.021	0.416	0.37	0	0	0	0.392	0	0	0.016	0.071	0.041	0	0.314	0.053	0.551	0.036	0
NDX	0	0.213	0.65	0.634	0	0.395	0	0	0.346	0.735	0.373	0.015	0.658	0.594	0	0.17	0	0.699	0	0.167	0	0	0.016	0.664	0	0.027	0.455	0.442	0	0	0	0.476	0	0	0.036	0.116	0.063	0	0.405	0.069	0.601	0.049	0	0
LS	0.378	0.36	0.464	0.47	0.324	0.391	0.378	0.378	0.374	0.511	0.385	0.316	0.484	0.466	0.364	0.359	0.343	0.484	0.36	0.3	0.343	0.349	0.34	0.069	0.356	0.287	0.423	0.407	0.357	0.378	0.361	0.416	0.271	0.358	0.306	0.212	0.246	0.378	0.393	0.313	0.086	0.317	0.336	0.367	0
LG	0.48	0.447	0.539	0.541	0.412	0.462	0.48	0.48	0.442	0.58	0.46	0.417	0.553	0.532	0.463	0.45	0.437	0.557	0.458	0.394	0.437	0.443	0.431	0.447	0.452	0.381	0.474	0.477	0.454	0.48	0.46	0.489	0.405	0.455	0.441	0.398	0.398	0.48	0.472	0.393	0.45	0.401	0.427	0.467	0.21	0
LGH	0.396	0.377	0.47	0.475	0.346	0.403	0.396	0.396	0.387	0.513	0.398	0.338	0.488	0.467	0.384	0.378	0.364	0.488	0.379	0.322	0.364	0.369	0.358	0.09	0.376	0.323	0.43	0.418	0.377	0.396	0.381	0.426	0.297	0.378	0.33	0.241	0.273	0.396	0.406	0.334	0.048	0.339	0.357	0.386	0.021	0.261	0
WL	0	0.077	0.343	0.367	0	0.23	0	0	0.209	0.444	0.196	0.005	0.398	0.372	0	0.053	0	0.387	0	0.089	0	0	0.005	0.368	0	0.013	0.34	0.26	0	0	0	0.268	0	0	0.007	0.036	0.021	0	0.198	0.032	0.454	0.021	0	0	0.275	0.349	0.298	0
