# Supplementary material for: Phylogeography and Species Distribution Modeling of Guizhou Odorous Frog ( Odorrana kweichowensis ) Endemic to Southern China Karst Region
Source: Ecol Evol. 2025 Sep 14;15(9):e72160. doi: 10.1002/ece3.72160 (PMC12434189; doi:10.1002/ece3.72160)
Supplement: Supplementary file 11 — Table S6: Suitable range size changes under the future climate scenarios of O. kweichowensis (103 km2). [file ECE3-15-e72160-s006.xlsx]

## Sheet: Sheet1
Table S6 Suitable range size changes under the future climate scenarios of O. kweichowensis.
Time	Scenarios	Gained	Stable	Lost
2050	RCP2.6	47.1	146.6	37.2
	RCP4.5	12.2	106.5	77.2
	RCP6.0	12.9	97.1	86.6
	RCP8.0	4.6	69.9	113.9
2070	RCP2.6	0.15	32.7	151.1
	RCP4.5	0	4.9	178.8
	RCP6.0	0.58	11.2	172.6
	RCP8.0	0.14	4.3	179.4
